# Supplementary material for: Integrating Genome-Wide CNVs Into QTLs and High Confidence GWAScore Regions Identified Positional Candidates for Sheep Economic Traits
Source: Front Genet. 2020 Jun 17;11:569. doi: 10.3389/fgene.2020.00569 (PMC7325882; doi:10.3389/fgene.2020.00569)
Supplement: Supplementary file 1 [file Data_Sheet_1.xlsx]

## Sheet: Table S1
				Table S1. The information of samples.
Sheep_name	Source	File Prefix	Sample ID	Source	Domestic/Wild	Subspecies	Breeds/Species	Origin region	Origin Country/Sample Site	Latitude	Longitude	Sex
A21_BDSW190005519-1a	A21_BDSW190005519-1a	A21_BDSW190005519-1a	A21_BDSW190005519-1a		Domestic	Ovis aries	Chaka	Asia	Wulan, Qinghai, China	98.46	36.9	Male
A37_BDSW190005520-1a	A37_BDSW190005520-1a	A37_BDSW190005520-1a	A37_BDSW190005520-1a		Domestic	Ovis aries	Chaka	Asia	Wulan, Qinghai, China	98.46	36.9	Male
A39_BDSW190005521-1a	A39_BDSW190005521-1a	A39_BDSW190005521-1a	A39_BDSW190005521-1a		Domestic	Ovis aries	Chaka	Asia	Wulan, Qinghai, China	98.46	36.9	Male
A93_BDSW190005522-1a	A93_BDSW190005522-1a	A93_BDSW190005522-1a	A93_BDSW190005522-1a		Domestic	Ovis aries	Chaka	Asia	Wulan, Qinghai, China	98.46	36.9	Male
A94_BDSW190005523-1a	A94_BDSW190005523-1a	A94_BDSW190005523-1a	A94_BDSW190005523-1a		Domestic	Ovis aries	Chaka	Asia	Wulan, Qinghai, China	98.46	36.9	Male
B11_BDSW190005524-1a	B11_BDSW190005524-1a	B11_BDSW190005524-1a	B11_BDSW190005524-1a		Domestic	Ovis aries	Chaka	Asia	Wulan, Qinghai, China	98.46	36.9	Male
B16_BDSW190005525-1a	B16_BDSW190005525-1a	B16_BDSW190005525-1a	B16_BDSW190005525-1a		Domestic	Ovis aries	Chaka	Asia	Wulan, Qinghai, China	98.46	36.9	Male
C3_BDSW190005526-1a	C3_BDSW190005526-1a	C3_BDSW190005526-1a	C3_BDSW190005526-1a		Domestic	Ovis aries	Chaka	Asia	Wulan, Qinghai, China	98.46	36.9	Male
C77_BDSW190005527-1a	C77_BDSW190005527-1a	C77_BDSW190005527-1a	C77_BDSW190005527-1a		Domestic	Ovis aries	Chaka	Asia	Wulan, Qinghai, China	98.46	36.9	Male
C90_BDSW190005528-1a	C90_BDSW190005528-1a	C90_BDSW190005528-1a	C90_BDSW190005528-1a		Domestic	Ovis aries	Chaka	Asia	Wulan, Qinghai, China	98.46	36.9	Male
SRR3023075,077	SRS1210339	SRR3023075,SRR3023077	CNOA-HUS01	SRS1210339	Domestic	Ovis aries	Hu	Asia	Xuzhou, Jiangsu, China	34.21	117.27	Male
SRR3023084	SRS1210344	SRR3023084	CNOA-HUS02	SRS1210344	Domestic	Ovis aries	Hu	Asia	Xuzhou, Jiangsu, China	34.21	117.27	Male
SRR3023153	SRS1210343	SRR3023153	CNOA-HUS03	SRS1210343	Domestic	Ovis aries	Hu	Asia	Xuzhou, Jiangsu, China	34.21	117.27	Male
SRR3036475	SRS1210349	SRR3036475	CNOA-HUS04	SRS1210349	Domestic	Ovis aries	Hu	Asia	Xuzhou, Jiangsu, China	34.21	117.27	Male
SRR3036476	SRS1210350	SRR3036476	CNOA-HUS05	SRS1210350	Domestic	Ovis aries	Hu	Asia	Xuzhou, Jiangsu, China	34.21	117.27	Male
SRR3036477	SRS1214490	SRR3036477	CNOA-HUS06	SRS1214490	Domestic	Ovis aries	Hu	Asia	Xuzhou, Jiangsu, China	34.21	117.27	Female
SRR3036494-495	SRS1214491	SRR3036494,SRR3036495	CNOA-HUS07	SRS1214491	Domestic	Ovis aries	Hu	Asia	Xuzhou, Jiangsu, China	34.21	117.27	Female
SRR3036496	SRS1214493	SRR3036496	CNOA-HUS08	SRS1214493	Domestic	Ovis aries	Hu	Asia	Xuzhou, Jiangsu, China	34.21	117.27	Female
SRR3043125	SRS1214509	SRR3043125	CNOA-HUS09	SRS1214509	Domestic	Ovis aries	Hu	Asia	Xuzhou, Jiangsu, China	34.21	117.27	Female
SRR3043352	SRS1214508	SRR3043352	CNOA-HUS10	SRS1214508	Domestic	Ovis aries	Hu	Asia	Xuzhou, Jiangsu, China	34.21	117.27	Female
SRR3180855,871-872	SRS1258773	SRR3180855,SRR3180871,SRR3180872	CNOA-STH01	SRS1258773	Domestic	Ovis aries	Small Tail Han	Asia	Yuncheng, Shandong, China	35.6	115.94	Male
SRR3180874-875	SRS1258775	SRR3180874,SRR3180875	CNOA-STH02	SRS1258775	Domestic	Ovis aries	Small Tail Han	Asia	Yuncheng, Shandong, China	35.6	115.94	Male
SRR3180876,887	SRS1258774	SRR3180876,SRR3180887	CNOA-STH03	SRS1258774	Domestic	Ovis aries	Small Tail Han	Asia	Yuncheng, Shandong, China	35.6	115.94	Male
SRR3180888-889	SRS1258776	SRR3180888,SRR3180889	CNOA-STH04	SRS1258776	Domestic	Ovis aries	Small Tail Han	Asia	Yuncheng, Shandong, China	35.6	115.94	Male
SRR3180890-891	SRS1258777	SRR3180890,SRR3180891	CNOA-STH05	SRS1258777	Domestic	Ovis aries	Small Tail Han	Asia	Yuncheng, Shandong, China	35.6	115.94	Male
SRR3184728	SRS1308120	SRR3184728	CNOA-STH06	SRS1308120	Domestic	Ovis aries	Small Tail Han	Asia	Yuncheng, Shandong, China	35.6	115.94	Female
SRR3184733-734	SRS1308121	SRR3184733,SRR3184734	CNOA-STH07	SRS1308121	Domestic	Ovis aries	Small Tail Han	Asia	Yuncheng, Shandong, China	35.6	115.94	Female
SRR3184742,746-747	SRS1308123	SRR3184742,SRR3184746,SRR3184747	CNOA-STH08	SRS1308123	Domestic	Ovis aries	Small Tail Han	Asia	Yuncheng, Shandong, China	35.6	115.94	Female
SRR3184750-751	SRS1308122	SRR3184750,SRR3184751	CNOA-STH09	SRS1308122	Domestic	Ovis aries	Small Tail Han	Asia	Yuncheng, Shandong, China	35.6	115.94	Female

## Sheet: Table S2
Table S2. The positions of 4301 CNVs.
chr	location	location	region	gene	length
1	143501	146000	exonic	D2HGDH	2500
1	493501	495500	exonic	ANO7	2000
1	638001	642500	exonic	SNED1	4500
1	702001	704000	exonic	CROCC2	2000
1	708501	711500	exonic	CROCC2	3000
1	728001	730000	exonic	CROCC2	2000
1	873501	878000	exonic	KIF1A	4500
1	1030001	1032000	exonic	GPC1	2000
1	1041001	1043500	intergenic	GPC1(dist=5395),OTOS(dist=190087)	2500
1	1215001	1218000	intergenic	GPC1(dist=179395),OTOS(dist=15587)	3000
1	1449001	1457000	exonic	LOC101107492	8000
1	1787001	1789500	intergenic	NDUFA10(dist=270641),HDAC4(dist=166894)	2500
1	2096501	2098500	intronic	HDAC4	2000
1	3792501	3797500	intergenic	COL6A3(dist=154964),TRNAC-ACA(dist=15597)	5000
1	4426001	4428500	intergenic	ACKR3(dist=19127),IQCA1(dist=38095)	2500
1	5353501	5355500	intronic	AGAP1	2000
1	5733501	5735500	intergenic	LOC105610603(dist=7102),SH3BP4(dist=100642)	2000
1	6180501	6183000	intergenic	LOC105616167(dist=23903),LOC105610605(dist=77868)	2500
1	6230001	6233000	intergenic	LOC105616167(dist=73403),LOC105610605(dist=27868)	3000
1	7115001	7128500	exonic	LOC105616317	13500
1	7143001	7148000	intronic	UGT1A6,UGT1A9	5000
1	7441001	7443500	exonic	ATG16L1	2500
1	7837001	7840000	exonic	NGEF	3000
1	9499501	9501500	intergenic	LOC105607127(dist=105630),GJB5(dist=35993)	2000
1	12316001	12318500	exonic	EPHA10	2500
1	12811501	12813500	intergenic	LOC105603815(dist=195535),RRAGC(dist=521097)	2000
1	14478501	14483500	intergenic	PPT1(dist=30940),RLF(dist=14822)	5000
1	15067501	15070500	intronic	KCNQ4	3000
1	18021001	18024000	exonic	PTPRF	3000
1	19846001	19849000	intergenic	TESK2(dist=40179),LOC101111334(dist=34179)	3000
1	20477001	20479500	exonic	PIK3R3	2500
1	20810501	20813000	UTR5	DMBX1(XM_015091664.1:c.-15304_-15226delins0)	2500
1	21228001	21239000	intergenic	LOC101113120(dist=1184),LOC101105863(dist=2846)	11000
1	21243001	21252000	exonic	LOC101105863	9000
1	22369501	22374000	intergenic	TRABD2B(dist=128590),LOC101114665(dist=49752)	4500
1	22615001	22617000	intronic	SPATA6	2000
1	22647001	22650000	intronic	SPATA6	3000
1	23549001	23554000	intronic	AGBL4	5000
1	23844501	23847000	intronic	AGBL4	2500
1	24488501	24491000	intergenic	ELAVL4(dist=45630),DMRTA2(dist=148488)	2500
1	24547501	24552000	intergenic	ELAVL4(dist=104630),DMRTA2(dist=87488)	4500
1	24763501	24765500	intronic	FAF1	2000
1	26272501	26275000	intronic	LOC106990795	2500
1	27781001	27783500	intronic	GLIS1	2500
1	28435001	28437500	exonic	SSBP3	2500
1	29696001	29700000	intergenic	TRNAC-GCA(dist=31311),TRNAY-AUA(dist=247501)	4000
1	30466501	30469500	intergenic	LOC105608342(dist=208696),TRNAW-CCA(dist=213512)	3000
1	31594001	31596500	intronic	DAB1	2500
1	33924001	33926500	intronic	FGGY	2500
1	34484501	34516000	intergenic	LOC101121820(dist=13893),LOC101104943(dist=26103)	31500
1	35017501	35021500	intergenic	C1H1orf87(dist=218501),LOC106990409(dist=764309)	4000
1	35652001	35654500	intergenic	C1H1orf87(dist=853001),LOC106990409(dist=131309)	2500
1	37072001	37076000	intergenic	INADL(dist=93542),KANK4(dist=119723)	4000
1	37625501	37628000	intergenic	DOCK7(dist=24568),ATG4C(dist=45707)	2500
1	39210501	39212500	intronic	UBE2U	2000
1	39305501	39308000	intergenic	UBE2U(dist=44611),CACHD1(dist=178294)	2500
1	41531501	41534000	intronic	PDE4B	2500
1	41572501	41575000	intergenic	PDE4B(dist=10221),LOC105612213(dist=7630)	2500
1	43424001	43427500	intergenic	WLS(dist=10752),RPE65(dist=204156)	3500
1	44944501	44946500	intronic	LRRC7	2000
1	46571001	46574000	intergenic	LOC105609898(dist=56306),NEGR1(dist=66177)	3000
1	47911501	47915000	intergenic	NEGR1(dist=242999),LRRIQ3(dist=1750976)	3500
1	48494001	48496500	intergenic	NEGR1(dist=825499),LRRIQ3(dist=1169476)	2500
1	48719501	48724000	intergenic	NEGR1(dist=1050999),LRRIQ3(dist=941976)	4500
1	49447001	49449000	intergenic	NEGR1(dist=1778499),LRRIQ3(dist=216976)	2000
1	52488001	52490500	intergenic	ST6GALNAC3(dist=199403),ST6GALNAC5(dist=252943)	2500
1	54520501	54523000	intergenic	IFI44(dist=88516),ADGRL4(dist=100323)	2500
1	55452501	55455000	intergenic	TRNAC-GCA(dist=612731),TRNAW-CCA(dist=748111)	2500
1	56398501	56401000	intergenic	TRNAW-CCA(dist=195319),ADGRL2(dist=1268271)	2500
1	56456001	56459500	intergenic	TRNAW-CCA(dist=252819),ADGRL2(dist=1209771)	3500
1	56998001	57001000	intergenic	TRNAW-CCA(dist=794819),ADGRL2(dist=668271)	3000
1	58215001	58217000	intergenic	ADGRL2(dist=227870),TRNAC-ACA(dist=1583443)	2000
1	58856001	58858500	intergenic	ADGRL2(dist=868870),TRNAC-ACA(dist=941943)	2500
1	60159001	60161000	intronic	TTLL7	2000
1	60208001	60210000	intronic	TTLL7	2000
1	60435001	60439000	intergenic	TTLL7(dist=123220),PRKACB(dist=13653)	4000
1	61746501	61749500	intronic	DDAH1	3000
1	62868501	62870500	intergenic	CLCA2(dist=13267),CLCA1(dist=1350)	2000
1	63630001	63632000	intergenic	LOC105609233(dist=127442),LOC105609234(dist=53424)	2000
1	65375001	65377000	exonic	PKN2	2000
1	65615501	65617500	intergenic	LOC101119773(dist=2351),LOC105614852(dist=21858)	2000
1	65619001	65621500	intergenic	LOC101119773(dist=5851),LOC105614852(dist=17858)	2500
1	65626001	65628500	intergenic	LOC101119773(dist=12851),LOC105614852(dist=10858)	2500
1	65635001	65637500	intergenic	LOC101119773(dist=21851),LOC105614852(dist=1858)	2500
1	65639001	65644500	exonic	LOC105614852	5500
1	65766001	65768500	intronic	LOC101114077	2500
1	65850001	65852500	intergenic	LOC101114077(dist=61035),LOC101114579(dist=20215)	2500
1	65855001	65857000	intergenic	LOC101114077(dist=66035),LOC101114579(dist=15715)	2000
1	67752501	67754500	intronic	HFM1	2000
1	68802001	68804500	intergenic	RPAP2(dist=25887),GFI1(dist=33307)	2500
1	70430001	70432000	intergenic	ABCA4(dist=23525),ARHGAP29(dist=5365)	2000
1	70671501	70675500	intronic	ABCD3	4000
1	71822501	71824500	intergenic	RWDD3(dist=336465),TRNAC-GCA(dist=370457)	2000
1	71967501	71970000	intergenic	RWDD3(dist=481465),TRNAC-GCA(dist=224957)	2500
1	78411001	78413500	intronic	OLFM3	2500
1	79178501	79181000	intergenic	LOC101117289(dist=245689),COL11A1(dist=9461)	2500
1	79520001	79522000	intergenic	COL11A1(dist=101890),RNPC3(dist=344944)	2000
1	79716001	79720000	intergenic	COL11A1(dist=297890),RNPC3(dist=146944)	4000
1	79750001	79752500	intergenic	COL11A1(dist=331890),RNPC3(dist=114444)	2500
1	79818001	79821500	intergenic	COL11A1(dist=399890),RNPC3(dist=45444)	3500
1	79932501	79938500	intergenic	RNPC3(dist=31431),LOC101118573(dist=22804)	6000
1	79943001	79945500	intergenic	RNPC3(dist=41931),LOC101118573(dist=15804)	2500
1	79950001	79952500	intergenic	RNPC3(dist=48931),LOC101118573(dist=8804)	2500
1	79956501	79958500	intergenic	RNPC3(dist=55431),LOC101118573(dist=2804)	2000
1	79959001	79964000	exonic	LOC101118573	5000
1	79965501	79967500	exonic	LOC101118573	2000
1	81411501	81414500	intergenic	LOC101119090(dist=1072604),NONE(dist=NONE)	3000
1	81881001	81885500	intergenic	LOC101119090(dist=1542104),PRMT6(dist=1577546)	4500
1	82385501	82389000	intergenic	NONE(dist=NONE),PRMT6(dist=1074046)	3500
1	82590001	82592500	intergenic	NONE(dist=NONE),PRMT6(dist=870546)	2500
1	83178001	83182000	intergenic	NONE(dist=NONE),PRMT6(dist=281046)	4000
1	83198001	83200500	intergenic	NONE(dist=NONE),PRMT6(dist=262546)	2500
1	84782001	84784000	intronic	LOC101121385	2000
1	87716001	87718500	exonic	LOC101106738	2500
1	87783501	87786500	intergenic	LOC101106738(dist=52357),LOC101113807(dist=7083)	3000
1	89842501	89845500	intronic	MAGI3	3000
1	89862501	89865500	intronic	MAGI3	3000
1	90552501	90556500	intergenic	SYT6(dist=67749),TRIM33(dist=186576)	4000
1	90952001	90954000	intergenic	TRIM33(dist=62836),LOC101109325(dist=13069)	2000
1	91886501	91889000	intergenic	TRNAS-GGA(dist=56534),VANGL1(dist=82194)	2500
1	92918001	92921500	intronic	CD58	3500
1	93133501	93136000	intergenic	IGSF3(dist=62425),CD2(dist=17197)	2500
1	93868501	93870500	intronic	MAN1A2	2000
1	94530001	94532500	intronic	SPAG17	2500
1	94918501	94920500	intergenic	SPAG17(dist=255362),TBX15(dist=499348)	2000
1	94956501	94960000	intergenic	SPAG17(dist=293362),TBX15(dist=459848)	3500
1	96812501	96818500	exonic	LOC101112864	6000
1	96836501	96843500	exonic	LOC101112864	7000
1	96898501	96901500	ncRNA_exonic	TRNAN-GUU,TRNAQ-CUG	3000
1	96914001	96916000	intergenic	TRNAN-GUU(dist=12434),LOC101112943(dist=10632)	2000
1	96918501	96931000	exonic	LOC101112943	12500
1	96933001	96951000	exonic	LOC101112943	18000
1	96958001	96973500	exonic	LOC101112943	15500
1	96979501	96982500	intergenic	LOC101112943(dist=5211),TRNAQ-UUG(dist=16634)	3000
1	98142501	98145000	exonic	LOC101114745,RBM8A	2500
1	98290501	98295500	intergenic	TRNAN-GUU(dist=8287),TRNAH-GUG(dist=15864)	5000
1	98454501	98457000	upstream	TRNAV-AAC	2500
1	98476501	98482500	ncRNA_exonic	TRNAE-UUC,TRNAG-CCC,TRNAN-GUU,TRNAV-CAC	6000
1	98511501	98517500	ncRNA_exonic	LOC105615522,TRNAE-UUC,TRNAG-CCC,TRNAV-CAC	6000
1	98608501	98611000	ncRNA_exonic	TRNAE-UUC	2500
1	100516501	100519000	exonic	RORC	2500
1	100535501	100538000	intronic	RORC	2500
1	100679001	100685500	exonic	LOC105615685	6500
1	100747501	100749500	upstream	LOC105613037,S100A10	2000
1	100998501	101000500	exonic	LOC105613042	2000
1	101322001	101327500	intergenic	LOC106990821(dist=3294),LOC101121728(dist=59921)	5500
1	101945501	101947500	UTR5	LOC105615728(XM_012181666.1:c.806_751delins0)	2000
1	101960001	101962000	exonic	PRD-SPRRII	2000
1	102101501	102104500	intergenic	PRR9(dist=41765),LOC101121908(dist=34247)	3000
1	102353001	102355500	intergenic	LOC105608935(dist=31337),LOC101122657(dist=13131)	2500
1	103688501	103691500	intronic	ZBTB7B	3000
1	105306501	105314500	UTR5	PEAR1(XM_015092315.1:c.-1759_-745delins0)	8000
1	105730001	105740500	intergenic	LOC105614159(dist=6434),LOC105614158(dist=59078)	10500
1	105742001	105745000	intergenic	LOC105614159(dist=18434),LOC105614158(dist=54578)	3000
1	105754001	105756000	intergenic	LOC105614159(dist=30434),LOC105614158(dist=43578)	2000
1	105943501	105945500	intergenic	LOC105614265(dist=17678),LOC105613724(dist=38448)	2000
1	106596501	106601000	exonic	CD5L	4500
1	107442501	107445000	intergenic	LOC101111409(dist=72345),LOC101111677(dist=15650)	2500
1	107648501	107652500	intergenic	LOC101117985(dist=9073),LOC101118242(dist=31258)	4000
1	107741001	107743500	intergenic	LOC101118497(dist=28605),LOC101112436(dist=5094)	2500
1	107997001	108001000	intergenic	LOC101121310(dist=19781),LOC105605630(dist=26565)	4000
1	108495001	108497500	intergenic	LOC101122323(dist=19372),LOC101113975(dist=13242)	2500
1	108834501	108837000	intergenic	APCS(dist=87973),CRP(dist=70174)	2500
1	108841001	108843500	intergenic	APCS(dist=94473),CRP(dist=63674)	2500
1	109978001	109981500	intergenic	SLAMF1(dist=36616),SLAMF7(dist=41003)	3500
1	109983001	109994000	intergenic	SLAMF1(dist=41616),SLAMF7(dist=28503)	11000
1	110238501	110244500	intergenic	CD244(dist=43854),ITLN(dist=41937)	6000
1	110247501	110252500	intergenic	CD244(dist=52854),ITLN(dist=33937)	5000
1	110258001	110268000	intergenic	CD244(dist=63354),ITLN(dist=18437)	10000
1	110270001	110295500	exonic	ITLN	25500
1	110324501	110326500	intergenic	ITLN2(dist=1045),ITLN2(dist=14720)	2000
1	110329001	110335500	intergenic	ITLN2(dist=5545),ITLN2(dist=5720)	6500
1	110337501	110341500	exonic	ITLN2	4000
1	110345501	110348000	exonic	ITLN2	2500
1	110359501	110368000	intergenic	ITLN2(dist=3163),F11R(dist=56241)	8500
1	110375501	110381500	intergenic	ITLN2(dist=19163),F11R(dist=42741)	6000
1	110382001	110386500	intergenic	ITLN2(dist=25663),F11R(dist=37741)	4500
1	110389001	110394000	intergenic	ITLN2(dist=32663),F11R(dist=30241)	5000
1	110504501	110507500	intronic	PVRL4	3000
1	110819501	110823000	upstream	TRNAE-CUC,TRNAG-UCC	3500
1	111092501	111095500	intronic	ATF6	3000
1	112332501	112336500	intergenic	HSD17B7(dist=28013),CCDC190(dist=18887)	4000
1	112724001	112726500	intronic	LOC105605671	2500
1	114249501	114251500	intergenic	NUF2(dist=1249659),TRNAC-ACA(dist=61736)	2000
1	117040501	117049500	intergenic	MAEL(dist=47616),GPA33(dist=26746)	9000
1	117454001	117456000	intronic	POU2F1	2000
1	118319501	118322000	intergenic	GPR161(dist=5063),TIPRL(dist=36344)	2500
1	118724001	118786000	exonic	LOC101111769	62000
1	119144001	119146000	intronic	SMIM11A	2000
1	119533501	119536000	intergenic	MRPS6(dist=25591),ATP5O(dist=168579)	2500
1	121253001	121255500	exonic	URB1	2500
1	122457001	122461000	intronic	TIAM1	4000
1	122598001	122600000	intergenic	TIAM1(dist=71937),LOC101103772(dist=172613)	2000
1	122601001	122604000	intergenic	TIAM1(dist=74937),LOC101103772(dist=168613)	3000
1	125464501	125467000	intergenic	N6AMT1(dist=167430),LOC105610400(dist=226838)	2500
1	125647001	125649000	intergenic	N6AMT1(dist=349930),LOC105610400(dist=44838)	2000
1	126153501	126155500	intergenic	LOC105610400(dist=443119),LOC105611820(dist=944446)	2000
1	126466001	126468500	intergenic	LOC105610400(dist=755619),LOC105611820(dist=631446)	2500
1	126976501	126979000	intergenic	LOC105610400(dist=1266119),LOC105611820(dist=120946)	2500
1	127100001	127102500	exonic	LOC105611820	2500
1	127179501	127182000	intergenic	LOC105611820(dist=75502),TRNAS-GGA(dist=14478)	2500
1	128320001	128323000	intronic	APP	3000
1	129467501	129470000	intergenic	LOC106990865(dist=570085),NONE(dist=NONE)	2500
1	130215501	130217500	intergenic	LOC106990865(dist=1318085),TRNAS-GGA(dist=1373294)	2000
1	130507501	130509500	intergenic	LOC106990865(dist=1610085),TRNAS-GGA(dist=1081294)	2000
1	130852501	130856500	intergenic	LOC106990865(dist=1955085),TRNAS-GGA(dist=734294)	4000
1	131373501	131378500	intergenic	NONE(dist=NONE),TRNAS-GGA(dist=212294)	5000
1	131769501	131773000	intergenic	TRNAS-GGA(dist=178636),NCAM2(dist=1695479)	3500
1	132776501	132778500	intergenic	TRNAS-GGA(dist=1185636),NCAM2(dist=689979)	2000
1	133277001	133280000	intergenic	TRNAS-GGA(dist=1686136),NCAM2(dist=188479)	3000
1	134572001	134574500	intergenic	NCAM2(dist=497725),LOC101120465(dist=184272)	2500
1	134600001	134602000	intergenic	NCAM2(dist=525725),LOC101120465(dist=156772)	2000
1	134918501	134920500	intronic	LOC101120465	2000
1	135100501	135103000	intergenic	TRNAF-GAA(dist=32123),TMPRSS15(dist=1673864)	2500
1	135248501	135253500	intergenic	TRNAF-GAA(dist=180123),TMPRSS15(dist=1523364)	5000
1	135494501	135498500	intergenic	TRNAF-GAA(dist=426123),TMPRSS15(dist=1278364)	4000
1	137111001	137116500	intergenic	CHODL(dist=153369),C1H21orf91(dist=323016)	5500
1	138368001	138370000	intergenic	LOC105607356(dist=429652),LOC105607351(dist=27025)	2000
1	139590501	139592500	intergenic	USP25(dist=38128),LOC105607350(dist=170790)	2000
1	141051501	141054500	intronic	LOC101122496	3000
1	143613501	143616000	intergenic	ROBO2(dist=281038),ROBO1(dist=824605)	2500
1	143897001	143899500	intergenic	ROBO2(dist=564538),ROBO1(dist=541105)	2500
1	145633001	145635500	intronic	ROBO1	2500
1	146462001	146470000	intergenic	ROBO1(dist=731486),TRNAC-GCA(dist=215162)	8000
1	147430501	147433000	intergenic	TRNAC-GCA(dist=745268),GBE1(dist=52504)	2500
1	147826001	147828500	intergenic	GBE1(dist=33803),NONE(dist=NONE)	2500
1	149345001	149349500	intergenic	GBE1(dist=1552803),TRNAS-GGA(dist=566428)	4500
1	149412501	149416000	intergenic	GBE1(dist=1620303),TRNAS-GGA(dist=499928)	3500
1	149867501	149873500	intergenic	NONE(dist=NONE),TRNAS-GGA(dist=42428)	6000
1	149935501	149938500	intergenic	TRNAS-GGA(dist=19502),CADM2(dist=1315136)	3000
1	150216501	150219500	intergenic	TRNAS-GGA(dist=300502),CADM2(dist=1034136)	3000
1	150519501	150522000	intergenic	TRNAS-GGA(dist=603502),CADM2(dist=731636)	2500
1	150522501	150526000	intergenic	TRNAS-GGA(dist=606502),CADM2(dist=727636)	3500
1	150532501	150545000	intergenic	TRNAS-GGA(dist=616502),CADM2(dist=708636)	12500
1	153021001	153023000	intergenic	CADM2(dist=464092),TRNAC-GCA(dist=174392)	2000
1	153024501	153027000	intergenic	CADM2(dist=467592),TRNAC-GCA(dist=170392)	2500
1	154080001	154086000	intergenic	POU1F1(dist=209718),HTR1F(dist=325634)	6000
1	154099501	154101500	intergenic	POU1F1(dist=229218),HTR1F(dist=310134)	2000
1	156230501	156235000	intergenic	EPHA3(dist=329543),PROS1(dist=315812)	4500
1	157259501	157269500	intergenic	NSUN3(dist=482594),NONE(dist=NONE)	10000
1	157273001	157278500	intergenic	NSUN3(dist=496094),NONE(dist=NONE)	5500
1	157284501	157292500	intergenic	NSUN3(dist=507594),NONE(dist=NONE)	8000
1	157295501	157318500	intergenic	NSUN3(dist=518594),NONE(dist=NONE)	23000
1	157323501	157326000	intergenic	NSUN3(dist=546594),NONE(dist=NONE)	2500
1	157329501	157331500	intergenic	NSUN3(dist=552594),NONE(dist=NONE)	2000
1	157333001	157335500	intergenic	NSUN3(dist=556094),NONE(dist=NONE)	2500
1	157340001	157345500	intergenic	NSUN3(dist=563094),EPHA6(dist=1996742)	5500
1	157380001	157387500	intergenic	NSUN3(dist=603094),EPHA6(dist=1954742)	7500
1	157549001	157551000	intergenic	NSUN3(dist=772094),EPHA6(dist=1791242)	2000
1	158130001	158133500	intergenic	NSUN3(dist=1353094),EPHA6(dist=1208742)	3500
1	159710501	159715500	intronic	EPHA6	5000
1	159822001	159824000	intronic	EPHA6	2000
1	160638001	160654500	exonic	LOC101103944,LOC101104620	16500
1	160655501	160659000	intergenic	LOC101104620(dist=2550),LOC101104875(dist=8688)	3500
1	160659501	160661500	intergenic	LOC101104620(dist=6550),LOC101104875(dist=6188)	2000
1	163643001	163645500	intronic	ABI3BP	2500
1	165967001	165969500	intergenic	ZPLD1(dist=783296),TRNAW-CCA(dist=36862)	2500
1	168059001	168062000	intergenic	TRNAF-GAA(dist=970005),LOC105612470(dist=92052)	3000
1	169170001	169176000	intergenic	CBLB(dist=412517),LOC105612549(dist=520712)	6000
1	170033001	170035500	ncRNA_intronic	LOC105612549	2500
1	170048001	170050000	ncRNA_intronic	LOC105612549	2000
1	172845001	172847500	intergenic	DPPA4(dist=466009),LOC105611811(dist=1049925)	2500
1	172887001	172889500	intergenic	DPPA4(dist=508009),LOC105611811(dist=1007925)	2500
1	173004001	173006000	intergenic	DPPA4(dist=625009),LOC105611811(dist=891425)	2000
1	174546501	174549500	exonic	ZBED2	3000
1	175374001	175376500	intergenic	TRNAW-CCA(dist=43549),BTLA(dist=33395)	2500
1	176599001	176601500	UTR3	NAA50(XM_012190721.2:c.*3012_*699delins0)	2500
1	181635501	181638500	intergenic	LOC101104286(dist=406608),TRNAS-GGA(dist=54166)	3000
1	181639001	181641000	intergenic	LOC101104286(dist=410108),TRNAS-GGA(dist=51666)	2000
1	182301501	182304000	intronic	ARHGAP31	2500
1	186201001	186203500	exonic	MYLK	2500
1	188655501	188658000	intergenic	MUC4(dist=25079),LOC105602360(dist=28820)	2500
1	189792501	189795000	intronic	DLG1	2500
1	189948001	189950500	intergenic	DLG1(dist=87955),BDH1(dist=97696)	2500
1	190422501	190425000	intronic	XXYLT1	2500
1	190693001	190695500	intergenic	XXYLT1(dist=101264),FAM43A(dist=260670)	2500
1	191108501	191111000	intergenic	TMEM44(dist=55663),LOC106990874(dist=3284)	2500
1	193379001	193382500	intronic	FGF12	3500
1	193503501	193507000	intergenic	FGF12(dist=117360),LOC105602566(dist=264899)	3500
1	193601501	193604500	intergenic	FGF12(dist=215360),LOC105602566(dist=167399)	3000
1	193626001	193628500	intergenic	FGF12(dist=239860),LOC105602566(dist=143399)	2500
1	194593001	194595500	ncRNA_intronic	LOC105602588	2500
1	199736501	199740500	downstream	LIPH	4000
1	201955501	201959000	intergenic	LOC101109765(dist=2683),LOC105603001(dist=14984)	3500
1	201963001	201965000	intergenic	LOC101109765(dist=10183),LOC105603001(dist=8984)	2000
1	201969001	201971500	intergenic	LOC101109765(dist=16183),LOC105603001(dist=2484)	2500
1	201973001	201976500	exonic	LOC105603001	3500
1	202555001	202557000	intergenic	ATP11B(dist=269777),TRNAR-CCU(dist=626592)	2000
1	203604501	203606500	intergenic	LOC105603067(dist=127303),LOC105603063(dist=340809)	2000
1	206424001	206427500	intronic	KCNMB2	3500
1	207874501	207879500	intronic	TBL1XR1	5000
1	209329001	209332000	intronic	NAALADL2	3000
1	210047001	210050000	intronic	NAALADL2	3000
1	210380501	210382500	intronic	NAALADL2	2000
1	210605001	210608500	intronic	NAALADL2	3500
1	213391001	213394000	UTR5	FNDC3B(XM_015092551.1:c.73373_73333delins0,XM_015092550.1:c.74404_74220delins0)	3000
1	215065501	215067500	intergenic	PRKCI(dist=14092),PHC3(dist=17726)	2000
1	218606001	218608000	intergenic	ZBBX(dist=552342),LOC105603542(dist=216602)	2000
1	218852001	218854500	intergenic	LOC105603542(dist=25368),BCHE(dist=533119)	2500
1	218965501	218967500	intergenic	LOC105603542(dist=138868),BCHE(dist=420119)	2000
1	220414001	220416500	intergenic	SI(dist=145535),LOC101116449(dist=346848)	2500
1	220582001	220585500	intergenic	SI(dist=313535),LOC101116449(dist=177848)	3500
1	222004001	222017000	intergenic	LOC101103029(dist=277681),OTOL1(dist=1762597)	13000
1	222018501	222022500	intergenic	LOC101103029(dist=292181),OTOL1(dist=1757097)	4000
1	222319501	222323500	intergenic	LOC101103029(dist=593181),OTOL1(dist=1456097)	4000
1	222544001	222547000	intergenic	LOC101103029(dist=817681),OTOL1(dist=1232597)	3000
1	223435001	223440500	intergenic	LOC101103029(dist=1708681),OTOL1(dist=339097)	5500
1	224149001	224151000	intergenic	NMD3(dist=51698),LOC101104288(dist=48151)	2000
1	225785001	225790500	intergenic	TRNAR-GCG(dist=123160),TRNAC-ACA(dist=348491)	5500
1	226848001	226850000	intergenic	GFM1(dist=3304),MLF1(dist=4499)	2000
1	226965501	226968000	intronic	RSRC1	2500
1	230716001	230723500	intergenic	MME(dist=170082),TRNAR-UCU(dist=82733)	7500
1	230801501	230809000	ncRNA_exonic	TRNAR-UCU	7500
1	231926001	231929500	intergenic	ARHGEF26(dist=404633),LOC101122074(dist=446861)	3500
1	233262001	233266000	intergenic	LOC106990883(dist=42181),MBNL1(dist=46872)	4000
1	233266501	233268500	intergenic	LOC106990883(dist=46681),MBNL1(dist=44372)	2000
1	234076001	234079000	intergenic	LOC101115671(dist=4165),LOC101115927(dist=42027)	3000
1	234162001	234164500	intergenic	LOC101115927(dist=16872),AADACL2(dist=41076)	2500
1	234282501	234284500	intergenic	LOC101116443(dist=19979),IGSF10(dist=260440)	2000
1	234286501	234291500	intergenic	LOC101116443(dist=23979),IGSF10(dist=253440)	5000
1	234363501	234366000	intergenic	LOC101116443(dist=100979),IGSF10(dist=178940)	2500
1	237119001	237123500	intergenic	TRNAC-ACA(dist=25847),CPA3(dist=73308)	4500
1	237699001	237704000	intergenic	LOC101104036(dist=60839),LOC105604023(dist=585047)	5000
1	238218501	238222000	intergenic	LOC101104036(dist=580339),LOC105604023(dist=67047)	3500
1	238605001	238608000	intronic	LOC106990808	3000
1	238695001	238698000	intronic	LOC106990808	3000
1	239106501	239109000	ncRNA_intronic	LOC105604038	2500
1	239196501	239199000	ncRNA_intronic	LOC105604038	2500
1	239401501	239403500	intergenic	LOC105604038(dist=143593),PLSCR5(dist=407453)	2000
1	239654501	239659500	intergenic	LOC105604038(dist=396593),PLSCR5(dist=151453)	5000
1	239685001	239689500	intergenic	LOC105604038(dist=427093),PLSCR5(dist=121453)	4500
1	239926501	239928500	intergenic	PLSCR1(dist=14945),LOC106990885(dist=3672)	2000
1	240548001	240552500	intergenic	PLOD2(dist=175871),TRNAS-GGA(dist=929773)	4500
1	242113001	242120500	intergenic	TRNAS-GGA(dist=630656),LOC101105302(dist=516859)	7500
1	242616001	242618000	intergenic	TRNAS-GGA(dist=1133656),LOC101105302(dist=19359)	2000
1	242877501	242882500	intergenic	LOC105604089(dist=79705),SLC9A9(dist=73076)	5000
1	245170001	245172000	intergenic	LOC101108102(dist=24995),RASA2(dist=28546)	2000
1	249441001	249443000	intergenic	SOX14(dist=165247),LOC105604262(dist=279358)	2000
1	249766501	249770500	intergenic	LOC105604262(dist=34024),IL20RB(dist=312567)	4000
1	250166001	250168500	exonic	LOC105604278	2500
1	250871501	250874500	intronic	PCCB	3000
1	252578001	252581000	intergenic	LOC105604327(dist=12493),KY(dist=19761)	3000
1	254115501	254117500	intronic	TMEM108	2000
1	254412501	254415000	intergenic	TMEM108(dist=66980),NPHP3(dist=369943)	2500
1	254599501	254604000	intergenic	TMEM108(dist=253980),NPHP3(dist=180943)	4500
1	254605001	254607000	intergenic	TMEM108(dist=259480),NPHP3(dist=177943)	2000
1	254782001	254784500	upstream	NPHP3	2500
1	254822501	254826000	intronic	NPHP3	3500
1	254958001	254960500	UTR5	ACKR4(XM_012103315.1:c.6517_5653delins0)	2500
1	255289501	255291500	intergenic	ACPP(dist=32319),TRNAC-ACA(dist=59846)	2000
1	255375001	255378000	intergenic	TRNAC-GCA(dist=20960),CPNE4(dist=275057)	3000
1	255930501	255939000	intronic	CPNE4	8500
1	257630501	257633000	intergenic	SH3BGR(dist=83868),B3GALT5(dist=9399)	2500
1	257663001	257666000	intronic	B3GALT5	3000
1	257686001	257690500	intronic	B3GALT5	4500
1	257806501	257810500	intronic	IGSF5	4000
1	258343001	258345500	intronic	DSCAM	2500
1	258750001	258752000	intronic	DSCAM	2000
1	259416501	259418500	intergenic	BACE2(dist=26304),FAM3B(dist=36663)	2000
1	259501001	259503000	intronic	FAM3B	2000
1	260540001	260542000	intergenic	TFF1(dist=1304),TMPRSS3(dist=30063)	2000
1	260716001	260718500	intronic	SLC37A1	2500
1	261925001	261927000	exonic	AGPAT3	2000
1	262419501	262422500	intergenic	LOC105604740(dist=3677),LOC101108536(dist=1775)	3000
1	262425501	262427500	intronic	LOC101108536	2000
1	262430001	262432500	intronic	LOC101108536	2500
1	262542001	262545000	intergenic	LOC105604748(dist=4477),UBE2G2(dist=34839)	3000
1	262761001	262763500	exonic	FAM207A	2500
1	264215501	264218000	intergenic	LOC105604844(dist=33418),S100B(dist=2000)	2500
1	264425501	264429000	intronic	FBXO25	3500
1	264454501	264457000	intronic	TDRP	2500
1	264527501	264530500	intergenic	TDRP(dist=64433),LOC101108019(dist=178578)	3000
1	264572001	264575500	intergenic	TDRP(dist=108933),LOC101108019(dist=133578)	3500
1	264594001	264596000	intergenic	TDRP(dist=130933),LOC101108019(dist=113078)	2000
1	264845001	264848500	intronic	RUNX1	3500
1	268318501	268339000	intergenic	KCNJ6(dist=323786),LOC106990471(dist=28331)	20500
1	269019001	269022500	intergenic	ETS2(dist=5088),LOC105604974(dist=34349)	3500
1	269333501	269344000	downstream	LOC101110904	10500
1	269831001	269833000	intergenic	COL6A5(dist=9584),CAPN7(dist=228939)	2000
1	269950501	269953500	intergenic	COL6A5(dist=129084),CAPN7(dist=108439)	3000
1	270988001	270990500	intergenic	LOC105605004(dist=180286),GALNT15(dist=51780)	2500
1	271363001	271366000	intronic	RFTN1	3000
1	272097001	272099500	intronic	TBC1D5	2500
1	272399001	272403000	exonic	LOC105605056	4000
1	272501001	272503000	intronic	TBC1D5	2000
1	274011501	274014000	intergenic	LOC105605081(dist=465741),KCNH8(dist=209952)	2500
1	274138001	274174000	intergenic	LOC105605081(dist=592241),KCNH8(dist=49952)	36000
1	274180501	274183000	intergenic	LOC105605081(dist=634741),KCNH8(dist=40952)	2500
1	274755001	274757000	intergenic	KCNH8(dist=67503),LOC106990580(dist=73926)	2000
1	275239001	275241000	exonic	KAT2B	2000
1	275375501	275382500	intergenic	ZNF596(dist=12537),LOC101116534(dist=20129)	7000
10	46001	48500	intergenic	LOC101118284(dist=22035),PCDH20(dist=662227)	2500
10	126501	130500	intergenic	LOC101118284(dist=102535),PCDH20(dist=580227)	4000
10	131501	136000	intergenic	LOC101118284(dist=107535),PCDH20(dist=574727)	4500
10	292001	294000	intergenic	LOC101118284(dist=268035),PCDH20(dist=416727)	2000
10	325501	329000	intergenic	LOC101118284(dist=301535),PCDH20(dist=381727)	3500
10	538001	557500	intergenic	LOC101118284(dist=514035),PCDH20(dist=153227)	19500
10	560001	566500	intergenic	LOC101118284(dist=536035),PCDH20(dist=144227)	6500
10	758001	765000	intergenic	PCDH20(dist=43107),TDRD3(dist=1058056)	7000
10	932501	936500	intergenic	PCDH20(dist=217607),TDRD3(dist=886556)	4000
10	963501	966000	intergenic	PCDH20(dist=248607),TDRD3(dist=857056)	2500
10	1162001	1164500	intergenic	PCDH20(dist=447107),TDRD3(dist=658556)	2500
10	1233001	1235000	intergenic	PCDH20(dist=518107),TDRD3(dist=588056)	2000
10	1278501	1280500	intergenic	PCDH20(dist=563607),TDRD3(dist=542556)	2000
10	1317501	1320500	intergenic	PCDH20(dist=602607),TDRD3(dist=502556)	3000
10	1842001	1847500	intronic	TDRD3	5500
10	2210501	2213500	intergenic	TDRD3(dist=157120),DIAPH3(dist=228758)	3000
10	2287001	2290000	intergenic	TDRD3(dist=233620),DIAPH3(dist=152258)	3000
10	3223501	3226000	intergenic	LOC105612615(dist=212641),LOC105616123(dist=1787977)	2500
10	3404001	3408500	intergenic	LOC105612615(dist=393141),LOC105616123(dist=1605477)	4500
10	4586501	4591500	intergenic	LOC105612615(dist=1575641),LOC105616123(dist=422477)	5000
10	4899001	4902000	intergenic	LOC105612615(dist=1888141),LOC105616123(dist=111977)	3000
10	5014001	5020000	exonic	LOC105616123	6000
10	5877501	5880500	intergenic	PCDH17(dist=346065),NONE(dist=NONE)	3000
10	6035001	6037000	intergenic	PCDH17(dist=503565),NONE(dist=NONE)	2000
10	6087001	6090500	intergenic	PCDH17(dist=555565),NONE(dist=NONE)	3500
10	6100001	6102500	intergenic	PCDH17(dist=568565),NONE(dist=NONE)	2500
10	6268001	6270500	intergenic	PCDH17(dist=736565),NONE(dist=NONE)	2500
10	6621001	6624000	intergenic	PCDH17(dist=1089565),NONE(dist=NONE)	3000
10	6745001	6748000	intergenic	PCDH17(dist=1213565),NONE(dist=NONE)	3000
10	6792001	6795500	intergenic	PCDH17(dist=1260565),NONE(dist=NONE)	3500
10	8566001	8569000	intergenic	NONE(dist=NONE),NONE(dist=NONE)	3000
10	8909001	8911000	intergenic	NONE(dist=NONE),LOC105610339(dist=1900221)	2000
10	9479001	9481500	intergenic	NONE(dist=NONE),LOC105610339(dist=1329721)	2500
10	9634501	9637000	intergenic	NONE(dist=NONE),LOC105610339(dist=1174221)	2500
10	11363501	11366000	intergenic	LOC101122119(dist=102555),LECT1(dist=25955)	2500
10	12200001	12204000	intronic	VWA8	4000
10	12799001	12802500	exonic	AKAP11	3500
10	13177501	13181000	intergenic	TNFSF11(dist=97181),FAM216B(dist=88674)	3500
10	13183001	13187000	intergenic	TNFSF11(dist=102681),FAM216B(dist=82674)	4000
10	13346501	13350500	intergenic	FAM216B(dist=63464),EPSTI1(dist=14173)	4000
10	14681501	14686500	intergenic	LACC1(dist=239651),SMIM2(dist=65865)	5000
10	17194501	17197000	intergenic	HTR2A(dist=14372),SUCLA2(dist=914718)	2500
10	17535501	17538000	intergenic	HTR2A(dist=355372),SUCLA2(dist=573718)	2500
10	18081001	18083500	intergenic	HTR2A(dist=900872),SUCLA2(dist=28218)	2500
10	18210001	18212500	exonic	NUDT15	2500
10	20129501	20132000	intergenic	TRNAR-UCU(dist=183861),LOC105608016(dist=26120)	2500
10	20163001	20165500	ncRNA_intronic	LOC105608016	2500
10	22061501	22063500	intergenic	SLC25A15(dist=9890),MRPS31(dist=8996)	2000
10	22953501	22957000	intronic	COG6	3500
10	25024001	25026500	intergenic	RFXAP(dist=7092),SERTM1(dist=84633)	2500
10	25710001	25719500	intronic	DCLK1	9500
10	31319001	31321500	intronic	MTUS2	2500
10	32849501	32852000	intergenic	LOC105609570(dist=16964),USP12(dist=16315)	2500
10	36944001	36946500	intergenic	ATP12A(dist=98121),NONE(dist=NONE)	2500
10	37366001	37368500	intergenic	ATP12A(dist=520121),NONE(dist=NONE)	2500
10	37379501	37382000	intergenic	ATP12A(dist=533621),NONE(dist=NONE)	2500
10	38110001	38117000	intergenic	ATP12A(dist=1264121),PCDH9(dist=1517124)	7000
10	38120001	38126000	intergenic	ATP12A(dist=1274121),PCDH9(dist=1508124)	6000
10	38171501	38174500	intergenic	ATP12A(dist=1325621),PCDH9(dist=1459624)	3000
10	38185501	38188000	intergenic	ATP12A(dist=1339621),PCDH9(dist=1446124)	2500
10	38975501	38978500	intergenic	NONE(dist=NONE),PCDH9(dist=655624)	3000
10	39619501	39621500	intergenic	NONE(dist=NONE),PCDH9(dist=12624)	2000
10	39957501	39960500	intronic	PCDH9	3000
10	42089001	42092500	intergenic	PCDH9(dist=1277240),TRNAW-CCA(dist=1714407)	3500
10	42396501	42398500	intergenic	PCDH9(dist=1584740),TRNAW-CCA(dist=1408407)	2000
10	42404001	42408000	intergenic	PCDH9(dist=1592240),TRNAW-CCA(dist=1398907)	4000
10	42666001	42669500	intergenic	PCDH9(dist=1854240),TRNAW-CCA(dist=1137407)	3500
10	43308501	43311000	intergenic	NONE(dist=NONE),TRNAW-CCA(dist=495907)	2500
10	43359001	43361500	intergenic	NONE(dist=NONE),TRNAW-CCA(dist=445407)	2500
10	43961001	43963000	intergenic	TRNAW-CCA(dist=154023),KLHL1(dist=409905)	2000
10	44010501	44013500	intergenic	TRNAW-CCA(dist=203523),KLHL1(dist=359405)	3000
10	44632501	44638500	intronic	KLHL1	6000
10	44671001	44674000	intronic	KLHL1	3000
10	44846001	44849000	intronic	KLHL1	3000
10	44873001	44876500	intronic	KLHL1	3500
10	47422001	47424500	intergenic	DACH1(dist=462370),MZT1(dist=455171)	2500
10	49595001	49597500	intronic	KLF12	2500
10	50544001	50546500	intergenic	KLF12(dist=879730),TRNAE-CUC(dist=91830)	2500
10	51406501	51409000	intergenic	LMO7(dist=97410),LOC101103163(dist=76546)	2500
10	55104501	55106500	intergenic	NDFIP2(dist=10194),LOC105607735(dist=66760)	2000
10	55928501	55931000	ncRNA_intronic	LOC105607734	2500
10	56649001	56652500	intergenic	LOC101105339(dist=440062),NONE(dist=NONE)	3500
10	57173001	57176500	intergenic	LOC101105339(dist=964062),NONE(dist=NONE)	3500
10	57739001	57742500	intergenic	LOC101105339(dist=1530062),SLITRK1(dist=1446194)	3500
10	57785501	57788000	intergenic	LOC101105339(dist=1576562),SLITRK1(dist=1400694)	2500
10	59169501	59172500	intergenic	NONE(dist=NONE),SLITRK1(dist=16194)	3000
10	59597501	59599500	intergenic	SLITRK1(dist=401514),LOC105610693(dist=1172850)	2000
10	59979001	59984000	intergenic	SLITRK1(dist=783014),LOC105610693(dist=788350)	5000
10	61523501	61526000	intergenic	SLITRK6(dist=336957),TRNAR-CCU(dist=504590)	2500
10	61638001	61640500	intergenic	SLITRK6(dist=451457),TRNAR-CCU(dist=390090)	2500
10	62068001	62070500	intergenic	TRNAR-CCU(dist=37339),TRNAQ-CUG(dist=249070)	2500
10	62633001	62635500	intergenic	TRNAQ-CUG(dist=313360),SLITRK5(dist=86345)	2500
10	62720501	62723500	UTR5	SLITRK5(XM_015098234.1:c.-3266_-3130delins0)	3000
10	63604001	63606500	intergenic	SLITRK5(dist=867748),NONE(dist=NONE)	2500
10	63680001	63683000	intergenic	SLITRK5(dist=943748),NONE(dist=NONE)	3000
10	64235001	64239000	intergenic	SLITRK5(dist=1498748),MIR17(dist=1902653)	4000
10	64894501	64896500	intergenic	NONE(dist=NONE),MIR17(dist=1245153)	2000
10	66420001	66422500	intronic	GPC5	2500
10	66423501	66426500	intronic	GPC5	3000
10	68106501	68109000	intergenic	GPC5(dist=313331),GPC6(dist=45595)	2500
10	69231001	69233500	intronic	GPC6	2500
10	70300501	70303000	intronic	LOC101106781	2500
10	70308001	70312500	intronic	LOC101106781	4500
10	70313501	70322500	intronic	LOC101106781	9000
10	70337501	70340000	intronic	LOC101106781	2500
10	70344501	70347000	intronic	LOC101106781	2500
10	70361501	70364500	intronic	LOC101106781	3000
10	70373001	70375000	intronic	LOC101106781	2000
10	70377001	70382000	intronic	LOC101106781	5000
10	70400501	70404000	intronic	LOC101106781	3500
10	70407501	70429500	intronic	LOC101106781	22000
10	70491501	70496500	intronic	LOC101107030	5000
10	70513001	70682000	exonic	LOC101107030,LOC106991388	169000
10	70694001	70698000	exonic	LOC106991387	4000
10	70699001	70701500	intronic	LOC106991387	2500
10	70704001	70758500	exonic	LOC106991387	54500
10	70771001	70781500	exonic	LOC106991366	10500
10	70787501	70791000	exonic	LOC106991366	3500
10	70796501	70804000	exonic	LOC106991366	7500
10	70809001	70834000	exonic	LOC105616215	25000
10	70838001	70840000	intergenic	LOC105616215(dist=7558),LOC105601928(dist=59603)	2000
10	70840001	70842000	intergenic	LOC105616215(dist=9558),LOC105601928(dist=57603)	2000
10	70842501	70856000	intergenic	LOC105616215(dist=12058),LOC105601928(dist=43603)	13500
10	70858501	70876500	intergenic	LOC105616215(dist=28058),LOC105601928(dist=23103)	18000
10	70877001	70884500	intergenic	LOC105616215(dist=46558),LOC105601928(dist=15103)	7500
10	70887501	70930000	exonic	LOC105601928	42500
10	70930001	71014500	exonic	LOC105601928	84500
10	71023501	71026500	intronic	LOC105601928	3000
10	71027001	71034000	exonic	LOC105613864	7000
10	71033501	71042000	exonic	LOC105613864	8500
10	71045001	71059000	exonic	LOC105613864	14000
10	71061501	71091500	exonic	LOC105613864	30000
10	71096001	71101000	exonic	LOC105613864	5000
10	71102501	71108000	exonic	LOC105613864	5500
10	71108501	71111000	intronic	LOC105601928	2500
10	71112001	71122000	exonic	LOC105616214	10000
10	71126001	71175500	exonic	LOC105616214	49500
10	71180001	71193500	exonic	LOC105601928	13500
10	71197001	71253000	exonic	LOC105601928	56000
10	71252501	71259500	intergenic	LOC105601928(dist=13341),LOC105614203(dist=33874)	7000
10	71262501	71320500	exonic	LOC105614203	58000
10	71344501	71347000	ncRNA_intronic	LOC105616213	2500
10	71551501	71555000	intergenic	LOC101108321(dist=36525),LOC105616212(dist=35543)	3500
10	71556001	71558000	intergenic	LOC101108321(dist=41025),LOC105616212(dist=32543)	2000
10	71562001	71568000	intergenic	LOC101108321(dist=47025),LOC105616212(dist=22543)	6000
10	71575501	71585500	intergenic	LOC101108321(dist=60525),LOC105616212(dist=5043)	10000
10	71587501	71590000	upstream	LOC105616212	2500
10	71592501	71595000	intergenic	LOC105616212(dist=1348),LOC106991389(dist=1864)	2500
10	71595501	71600000	ncRNA_exonic	LOC106991389	4500
10	71604501	71636000	exonic	LOC105601884	31500
10	71644501	71654000	exonic	LOC101109105	9500
10	71655001	71661500	exonic	LOC101109105	6500
10	71663001	71700000	exonic	LOC101109105	37000
10	71707501	71717000	exonic	LOC101109105	9500
10	71721001	71729000	exonic	LOC101109105	8000
10	71729501	71742500	exonic	LOC101109105	13000
10	71754001	71757500	exonic	LOC101109370	3500
10	71792501	71796500	intronic	LOC101109370	4000
10	71867501	71869500	intronic	LOC101109370	2000
10	71886501	71888500	intergenic	LOC101109370(dist=4956),LOC101109626(dist=19510)	2000
10	71892501	71894500	intergenic	LOC101109370(dist=10956),LOC101109626(dist=13510)	2000
10	71903501	71907000	intergenic	LOC101109370(dist=21956),LOC101109626(dist=1010)	3500
10	71909001	71912000	intronic	LOC101109626	3000
10	71919001	71921000	intronic	LOC101109626	2000
10	71927501	71931000	exonic	LOC101109626	3500
10	71933001	71935000	intronic	LOC101109626	2000
10	71939501	71945000	exonic	LOC101109626	5500
10	71948001	71950500	exonic	LOC101109626	2500
10	71970501	71973000	intronic	LOC101109626	2500
10	71978501	71981000	exonic	LOC101109626	2500
10	71984501	71988500	intronic	LOC101109626	4000
10	71999501	72003000	intronic	LOC101109626	3500
10	72010001	72014500	exonic	LOC101109626	4500
10	72020001	72023500	exonic	LOC101109626	3500
10	72025001	72028500	intronic	LOC101109626	3500
10	72030001	72032000	intronic	LOC101109626	2000
10	72038001	72042000	intronic	LOC101109626	4000
10	72047501	72051000	exonic	LOC101109626	3500
10	72064501	72071000	exonic	LOC101109626	6500
10	72071501	72078500	exonic	LOC101109626	7000
10	72079001	72081000	intronic	LOC101109626	2000
10	72081501	72087500	exonic	LOC101109626	6000
10	72092001	72105500	intergenic	LOC101109626(dist=3777),LOC101109890(dist=6483)	13500
10	72111501	72157500	exonic	LOC101109890	46000
10	72167501	72169500	intronic	LOC101109890	2000
10	72172001	72175000	exonic	LOC101109890	3000
10	72175501	72183500	exonic	LOC101109890	8000
10	73432001	73435000	intergenic	LOC106991391(dist=88398),OXGR1(dist=19526)	3000
10	73489001	73491000	intergenic	OXGR1(dist=33125),MBNL2(dist=195713)	2000
10	73491001	73495500	intergenic	OXGR1(dist=35125),MBNL2(dist=191213)	4500
10	74463001	74465500	intronic	FARP1	2500
10	75568001	75570500	intergenic	LOC101111720(dist=30418),TM9SF2(dist=42852)	2500
10	76010001	76012500	intergenic	ZIC2(dist=3898),PCCA(dist=60327)	2500
10	77938501	77941000	intergenic	LOC106991359(dist=120735),TRNAG-CCC(dist=73259)	2500
10	79048501	79052500	intergenic	SLC10A2(dist=482669),NONE(dist=NONE)	4000
10	84782501	84785000	exonic	ARHGEF7	2500
10	85261001	85263500	intergenic	LOC106991369(dist=66537),LOC106991373(dist=184695)	2500
10	85284501	85287000	intergenic	LOC106991369(dist=90037),LOC106991373(dist=161195)	2500
10	85297001	85299500	intergenic	LOC106991369(dist=102537),LOC106991373(dist=148695)	2500
11	4001	10000	intergenic	NONE(dist=NONE),CA10(dist=258451)	6000
11	15001	17000	intergenic	NONE(dist=NONE),CA10(dist=251451)	2000
11	40501	43000	intergenic	NONE(dist=NONE),CA10(dist=225451)	2500
11	49501	52500	intergenic	NONE(dist=NONE),CA10(dist=215951)	3000
11	92501	95000	intergenic	NONE(dist=NONE),CA10(dist=173451)	2500
11	350001	352000	intronic	CA10	2000
11	521501	527500	intronic	CA10	6000
11	630001	632500	intronic	CA10	2500
11	671001	673000	intronic	CA10	2000
11	915501	917500	intronic	CA10	2000
11	1075001	1077000	intronic	CA10	2000
11	1177001	1180000	intergenic	CA10(dist=67664),NONE(dist=NONE)	3000
11	1598501	1600500	intergenic	CA10(dist=489164),KIF2B(dist=1849017)	2000
11	1683001	1688500	intergenic	CA10(dist=573664),KIF2B(dist=1761017)	5500
11	1723001	1725500	intergenic	CA10(dist=613664),KIF2B(dist=1724017)	2500
11	1727001	1729500	intergenic	CA10(dist=617664),KIF2B(dist=1720017)	2500
11	2018501	2023000	intergenic	CA10(dist=909164),KIF2B(dist=1426517)	4500
11	2067501	2069500	intergenic	CA10(dist=958164),KIF2B(dist=1380017)	2000
11	2576001	2581000	intergenic	CA10(dist=1466664),KIF2B(dist=868517)	5000
11	2808001	2812000	intergenic	CA10(dist=1698664),KIF2B(dist=637517)	4000
11	2900501	2902500	intergenic	CA10(dist=1791164),KIF2B(dist=547017)	2000
11	3421501	3423500	intergenic	NONE(dist=NONE),KIF2B(dist=26017)	2000
11	3672001	3674500	ncRNA_exonic	LOC101119835	2500
11	4092501	4095500	intergenic	LOC101119835(dist=418285),LOC101120345(dist=412406)	3000
11	4480001	4482000	intergenic	LOC101119835(dist=805785),LOC101120345(dist=25906)	2000
11	5052001	5055500	intergenic	STXBP4(dist=31873),LOC105606925(dist=67509)	3500
11	5429501	5432500	intergenic	LOC101121108(dist=81423),TMEM100(dist=292611)	3000
11	5749501	5753500	intergenic	TMEM100(dist=17806),PCTP(dist=21189)	4000
11	5763001	5766500	intergenic	TMEM100(dist=31306),PCTP(dist=8189)	3500
11	5770501	5804500	exonic	PCTP	34000
11	5813501	5815500	ncRNA_exonic	LOC106990526	2000
11	5822501	5825000	intergenic	LOC106990526(dist=6125),LOC101121870(dist=37593)	2500
11	5827001	5838500	intergenic	LOC106990526(dist=10625),LOC101121870(dist=24093)	11500
11	5842001	5856000	intergenic	LOC106990526(dist=25625),LOC101121870(dist=6593)	14000
11	5902001	5905500	exonic	LOC101122120	3500
11	5933001	5939500	intronic	LOC101122120	6500
11	6600001	6603000	intronic	ANKFN1	3000
11	7605501	7609000	intergenic	TPT1(dist=4195),LOC105612366(dist=13489)	3500
11	7805001	7807500	intronic	MSI2	2500
11	7995501	7998000	intronic	MSI2	2500
11	8640501	8644500	intergenic	LOC101122800(dist=8359),LOC101104077(dist=15317)	4000
11	8648501	8651500	intergenic	LOC101122800(dist=16359),LOC101104077(dist=8317)	3000
11	8656501	8664500	exonic	LOC101104077	8000
11	8713501	8725000	intergenic	MKS1(dist=13642),LPO(dist=20903)	11500
11	9280501	9282500	intergenic	LOC105616287(dist=31588),PPM1E(dist=171648)	2000
11	9283001	9285000	intergenic	LOC105616287(dist=34088),PPM1E(dist=169148)	2000
11	9771001	9773500	intergenic	GDPD1(dist=8312),YPEL2(dist=55081)	2500
11	9982501	9985000	exonic	LOC105616289	2500
11	10013501	10016000	ncRNA_intronic	LOC105611226	2500
11	11232001	11234500	exonic	TBX2	2500
11	11238001	11240000	upstream	TBX2	2000
11	12012001	12014500	intronic	APPBP2	2500
11	12539501	12542500	intergenic	MRM1(dist=45698),LHX1(dist=302846)	3000
11	12846501	12849500	exonic	LHX1	3000
11	13763001	13766000	intronic	LOC105606875	3000
11	13773501	13776500	exonic	LOC105606875	3000
11	13874001	13881000	ncRNA_exonic	LOC101114032	7000
11	13882001	13884500	intergenic	LOC101114032(dist=4953),LOC101110777(dist=10575)	2500
11	14395501	14398000	exonic	SLFN11	2500
11	15788001	15790000	intronic	ASIC2	2000
11	17262501	17264500	intronic	MYO1D	2000
11	18383501	18386000	intronic	NF1	2500
11	18775501	18778000	exonic	KSR1	2500
11	18784001	18790000	exonic	KSR1	6000
11	18792001	18796000	exonic	KSR1	4000
11	18797001	18799500	exonic	KSR1	2500
11	18801001	18808500	exonic	KSR1	7500
11	18817501	18822500	exonic	LOC106991396	5000
11	18823501	18825500	downstream	LOC106991396	2000
11	18827001	18850000	exonic	LOC101118202	23000
11	18865501	18872500	intergenic	LOC101118202(dist=24846),LOC101102156(dist=57669)	7000
11	18873501	18876000	intergenic	LOC101118202(dist=32846),LOC101102156(dist=54169)	2500
11	18879001	18881000	intergenic	LOC101118202(dist=38346),LOC101102156(dist=49169)	2000
11	20090501	20093000	UTR5	LOC105616311(XM_012185412.2:c.5670_5581delins0)	2500
11	20420501	20422500	exonic	GIT1	2000
11	22665501	22668000	exonic	HIC1	2500
11	23571001	23577500	exonic	LOC101107538	6500
11	23707501	23709500	exonic	LOC101120175	2000
11	23710001	23716000	intergenic	LOC101120175(dist=1268),LOC101109894(dist=1390)	6000
11	23728501	23732500	exonic	LOC101120675	4000
11	24123501	24126000	exonic	ATP2A3	2500
11	24900501	24903000	intergenic	KIAA0753(dist=16016),PITPNM3(dist=16256)	2500
11	25840001	25842500	ncRNA_exonic	LOC105616327	2500
11	26219001	26221500	exonic	ARRB2	2500
11	26529501	26532000	exonic	ACADVL,DVL2	2500
11	26541001	26543500	exonic	PHF23	2500
11	26724501	26727000	exonic	ZBTB4	2500
11	27042001	27044500	UTR5	KDM6B(XM_015098319.1:c.-8157_-7463delins0)	2500
11	27053001	27056000	exonic	KDM6B	3000
11	29146001	29149000	exonic	LOC101103408	3000
11	29204001	29206500	exonic	TMEM220	2500
11	30977501	30979500	intergenic	ELAC2(dist=97440),HS3ST3A1(dist=266921)	2000
11	31623001	31625500	intronic	LOC101105425	2500
11	31885001	31888000	intergenic	HS3ST3B1(dist=100685),LOC105611613(dist=76150)	3000
11	32045001	32048500	ncRNA_intronic	LOC106990188	3500
11	32444501	32447000	intronic	CDRT4	2500
11	32501501	32504000	exonic	LOC105601852	2500
11	33679001	33681500	UTR5	EPN2(XM_012185796.2:c.31634_31521delins0)	2500
11	33745501	33747500	intronic	SLC5A10	2000
11	33908001	33913000	exonic	LLGL1	5000
11	34116501	34119000	exonic	TOM1L2	2500
11	34497001	34499500	intronic	MPRIP	2500
11	34922001	34927500	intergenic	KCNJ12(dist=73867),UTP18(dist=11719)	5500
11	35688001	35691000	exonic	MYCBPAP	3000
11	35902501	35906000	intergenic	TMEM92(dist=6830),COL1A1(dist=39920)	3500
11	35961501	35964000	exonic	COL1A1	2500
11	36127501	36132500	intergenic	ITGA3(dist=44302),DLX3(dist=14358)	5000
11	36225001	36227500	intergenic	LOC106991422(dist=12414),LOC105608411(dist=9675)	2500
11	37375001	37377000	exonic	HOXB8	2000
11	39183001	39185500	exonic	PLXDC1	2500
11	39235001	39237000	exonic	STAC2	2000
11	39301001	39303500	intronic	FBXL20	2500
11	39465501	39468000	intergenic	CDK12(dist=14836),NEUROD2(dist=39990)	2500
11	39507001	39510500	exonic	NEUROD2	3500
11	39562001	39564500	exonic	TCAP	2500
11	39625001	39627500	ncRNA_exonic	LOC105610163	2500
11	39917501	39920000	exonic	THRA	2500
11	40056001	40059000	UTR3	WIPF2(XM_015098766.1:c.*235_*495delins0,XM_015098767.1:c.*235_*495delins0,XM_015098770.1:c.*235_*495delins0,XM_015098769.1:c.*235_*495delins0,XM_015098771.1:c.*235_*495delins0,XM_015098772.1:c.*235_*495delins0)	3000
11	40820001	40823500	exonic	LOC101115138	3500
11	40829001	40831500	exonic	LOC101115138	2500
11	40880501	40884500	exonic	LOC105616373	4000
11	40897501	40900000	exonic	LOC101115634	2500
11	40907001	40917000	exonic	LOC101116068	10000
11	41676001	41680000	exonic	DHX58,KAT2A	4000
11	41739501	41742000	exonic	GHDC	2500
11	42663501	42665500	intergenic	LOC105616379(dist=38178),LOC106991431(dist=11241)	2000
11	42669001	42671500	intergenic	LOC105616379(dist=43678),LOC106991431(dist=5241)	2500
11	43157001	43159500	UTR5	MPP2(XM_012186183.1:c.2519_2491delins0,XM_012186182.1:c.2908_2858delins0)	2500
11	43808001	43810500	intergenic	CCDC43(dist=6725),DBF4B(dist=5490)	2500
11	43843001	43845500	exonic	DBF4B	2500
11	45160001	45162500	intergenic	LOC101120590(dist=169992),CRHR1(dist=2526)	2500
11	45380501	45383000	UTR3	KANSL1(XM_012186244.2:c.*1905_*948delins0,XM_012186243.2:c.*1905_*948delins0,XM_012186242.2:c.*1905_*948delins0,XM_004013006.2:c.*1555_*598delins0,XM_012186245.1:c.*1905_*948delins0)	2500
11	45462001	45464500	intronic	KANSL1	2500
11	47483001	47486000	exonic	GH	3000
11	47591001	47594500	exonic	ICAM2	3500
11	47602501	47606000	intronic	LOC101102254,SCN4A	3500
11	48819001	48821500	exonic	PITPNC1	2500
11	49539001	49541500	intergenic	LOC101105265(dist=2051),LOC101105514(dist=19425)	2500
11	49565001	49569500	intergenic	LOC101105514(dist=3015),LOC106990448(dist=25792)	4500
11	49584001	49588000	intergenic	LOC101105514(dist=22015),LOC106990448(dist=7292)	4000
11	49590001	49594500	upstream	LOC106990448	4500
11	49596501	49599500	exonic	LOC106990448	3000
11	49600001	49606500	intergenic	LOC106990448(dist=3268),LOC101106024(dist=15896)	6500
11	49610501	49637000	exonic	LOC101106024	26500
11	49641501	49650500	UTR5	LOC101110855(XM_015098894.1:c.-8863_-8649delins0,XM_015098895.1:c.-8859_-8649delins0)	9000
11	49651001	49654500	intronic	LOC101110855	3500
11	49655001	49662500	exonic	CD7,LOC101110855	7500
11	49895001	49897500	exonic	FASN	2500
11	49968001	49970000	exonic	LOC105606262	2000
11	50070501	50072500	exonic	PYCR1	2000
11	50442001	50444500	intronic	BAHCC1	2500
11	50674501	50677500	exonic	BAIAP2	3000
11	50753001	50756000	exonic	CHMP6	3000
11	51049501	51052000	intronic	RPTOR	2500
11	51236001	51241000	intronic	RNF213	5000
11	51816001	51818500	intergenic	ENPP7(dist=69805),LOC105616411(dist=14848)	2500
11	52213001	52215000	ncRNA_intronic	LOC105616411	2000
11	52314001	52316500	intergenic	C1QTNF1(dist=10838),CANT1(dist=8299)	2500
11	52351501	52354000	UTR5	LGALS3BP(XM_012186492.2:c.-483_-69delins0)	2500
11	52678501	52681500	exonic	DNAH17	3000
11	52815501	52818000	intergenic	LOC105606278(dist=22540),LOC105606280(dist=17324)	2500
11	52850001	52852500	exonic	LOC101113775	2500
11	52856501	52859000	downstream	LOC105616467	2500
11	52953501	52956000	exonic	TMC8	2500
11	53432501	53435000	intergenic	LOC105606285(dist=222194),SEPT9(dist=4309)	2500
11	53448501	53450500	exonic	2019-09-09	2000
11	53469001	53473000	intronic	2019-09-09	4000
11	53501501	53503500	intronic	2019-09-09	2000
11	53740001	53742500	ncRNA_exonic	LOC105606290	2500
11	54731501	54734500	exonic	UNK	3000
11	54784501	54786500	exonic	GALK1,ITGB4	2000
11	54889001	54891500	exonic	LOC101120179	2500
11	54897001	54900000	exonic	LOC101120179	3000
11	54971001	54973000	exonic	TSEN54	2000
11	55002501	55004500	intronic	TMEM94	2000
11	55021001	55024000	UTR5	TMEM94(XM_015098399.1:c.14540_13866delins0)	3000
11	55435501	55438000	exonic	OTOP2	2500
11	55499001	55501000	exonic	GRIN2C	2000
11	55549001	55551500	exonic	TMEM104	2500
11	55722001	55737500	exonic	LOC101103658	15500
11	55739501	55747500	exonic	LOC101103909	8000
11	55750001	55753000	exonic	LOC101103909	3000
11	55772501	55776000	exonic	LOC101104164	3500
11	55784001	55787000	exonic	LOC101104414	3000
11	55788501	55797500	exonic	LOC101104414	9000
11	55803001	55806000	intergenic	LOC101104414(dist=4614),LOC101105174(dist=7993)	3000
11	55945501	55948000	intergenic	GPRC5C(dist=42200),GPR142(dist=4407)	2500
11	56585001	56587500	intronic	SDK2	2500
11	56778001	56781500	exonic	SDK2	3500
11	56799001	56801000	exonic	SDK2	2000
11	58024001	58027000	intergenic	LOC105606322(dist=132927),LOC105616446(dist=1263994)	3000
11	58029001	58033500	intergenic	LOC105606322(dist=137927),LOC105616446(dist=1257494)	4500
11	58034001	58036000	intergenic	LOC105606322(dist=142927),LOC105616446(dist=1254994)	2000
11	58039501	58042000	intergenic	LOC105606322(dist=148427),LOC105616446(dist=1248994)	2500
11	58467001	58469500	intergenic	LOC105606322(dist=575927),LOC105616446(dist=821494)	2500
11	60148001	60151500	exonic	ABCA5	3500
11	60813001	60815000	intronic	RGS9	2000
11	61032001	61034000	intergenic	RGS9(dist=169669),AXIN2(dist=5591)	2000
11	61035501	61038000	intergenic	RGS9(dist=173169),AXIN2(dist=1591)	2500
11	61904501	61906500	intronic	CACNG4	2000
12	72001	74000	intergenic	LOC106990697(dist=12574),TMEM183A(dist=42434)	2000
12	1289001	1291000	exonic	REN	2000
12	1489501	1492500	exonic	PIK3C2B	3000
12	2583501	2585500	intergenic	LOC106991447(dist=79799),MFSD4(dist=66590)	2000
12	4331501	4336500	exonic	LOC101114456	5000
12	4831501	4835000	intergenic	CR1L(dist=10321),CFH(dist=61128)	3500
12	4882501	4884500	intergenic	CR1L(dist=61321),CFH(dist=11628)	2000
12	4932501	4938500	intronic	CFH	6000
12	4944001	4954000	exonic	CFH	10000
12	4960001	4990000	exonic	CFH	30000
12	5065001	5067000	intergenic	CFH(dist=32849),KCNT2(dist=28980)	2000
12	5524501	5527500	intronic	KCNT2	3000
12	5528501	5533000	exonic	KCNT2	4500
12	5547001	5555000	exonic	LOC101116246	8000
12	5565001	5569000	intronic	LOC101116246	4000
12	5638001	5641500	intergenic	LOC106991476(dist=2272),LOC106990645(dist=114118)	3500
12	5696001	5698000	intergenic	LOC106991476(dist=60272),LOC106990645(dist=57618)	2000
12	5794001	5797500	intergenic	TRNAC-ACA(dist=4611),TRNAC-GCA(dist=6128)	3500
12	5799001	5801500	intergenic	TRNAC-ACA(dist=9611),TRNAC-GCA(dist=2128)	2500
12	5835001	5839000	intergenic	TRNAC-GCA(dist=31302),LOC101117007(dist=17777)	4000
12	5876001	5881000	intergenic	LOC101117007(dist=17970),LOC105613629(dist=522449)	5000
12	5931501	5935000	intergenic	LOC101117007(dist=73470),LOC105613629(dist=468449)	3500
12	5970001	5973000	intergenic	LOC101117007(dist=111970),LOC105613629(dist=430449)	3000
12	5990001	5993500	intergenic	LOC101117007(dist=131970),LOC105613629(dist=409949)	3500
12	6398001	6400500	intergenic	LOC101117007(dist=539970),LOC105613629(dist=2949)	2500
12	6456501	6460500	intergenic	LOC105613629(dist=39765),LOC105616610(dist=956337)	4000
12	6461501	6466000	intergenic	LOC105613629(dist=44765),LOC105616610(dist=950837)	4500
12	6467001	6472500	intergenic	LOC105613629(dist=50265),LOC105616610(dist=944337)	5500
12	6573001	6575500	intergenic	LOC105613629(dist=156265),LOC105616610(dist=841337)	2500
12	6613501	6616000	intergenic	LOC105613629(dist=196765),LOC105616610(dist=800837)	2500
12	6674001	6678000	intergenic	LOC105613629(dist=257265),LOC105616610(dist=738837)	4000
12	6990501	6993000	intergenic	LOC105613629(dist=573765),LOC105616610(dist=423837)	2500
12	7192501	7194500	intergenic	LOC105613629(dist=775765),LOC105616610(dist=222337)	2000
12	7417001	7420500	exonic	LOC105616610	3500
12	7462001	7464500	intergenic	LOC105616610(dist=41673),LOC105616489(dist=313095)	2500
12	7810001	7814500	intergenic	LOC105616489(dist=21157),TRNAK-UUU(dist=37236)	4500
12	8075501	8078000	intergenic	TRNAK-UUU(dist=223693),TRNAC-GCA(dist=1484009)	2500
12	8205501	8209000	intergenic	TRNAK-UUU(dist=353693),TRNAC-GCA(dist=1353009)	3500
12	8328501	8332500	intergenic	TRNAK-UUU(dist=476693),TRNAC-GCA(dist=1229509)	4000
12	8398001	8400000	intergenic	TRNAK-UUU(dist=546193),TRNAC-GCA(dist=1162009)	2000
12	9981001	9985000	intergenic	TRNAC-GCA(dist=418921),CDC73(dist=128566)	4000
12	10542501	10545000	ncRNA_exonic	LOC105611804	2500
12	11392001	11395000	intronic	LOC105611808	3000
12	11633501	11636000	intergenic	LOC105611808(dist=225967),LOC106990525(dist=1530436)	2500
12	11865001	11870000	intergenic	LOC105611808(dist=457467),LOC106990525(dist=1296436)	5000
12	12494001	12497000	intergenic	LOC105611808(dist=1086467),LOC106990525(dist=669436)	3000
12	12568501	12574500	intergenic	LOC105611808(dist=1160967),LOC106990525(dist=591936)	6000
12	12671001	12673000	intergenic	LOC105611808(dist=1263467),LOC106990525(dist=493436)	2000
12	12699501	12702000	intergenic	LOC105611808(dist=1291967),LOC106990525(dist=464436)	2500
12	14110501	14113000	intergenic	BRINP3(dist=441305),NONE(dist=NONE)	2500
12	15582501	15585000	intergenic	BRINP3(dist=1913305),KCTD3(dist=1286047)	2500
12	15761501	15763500	intergenic	NONE(dist=NONE),KCTD3(dist=1107547)	2000
12	16634501	16637500	intergenic	NONE(dist=NONE),KCTD3(dist=233547)	3000
12	19367501	19374500	intronic	SPATA17	7000
12	19995001	19998500	intergenic	TGFB2(dist=27786),LOC105610777(dist=216051)	3500
12	20629001	20631500	exonic	LOC106991450	2500
12	21363001	21367000	intergenic	LYPLAL1(dist=613397),SLC30A10(dist=125553)	4000
12	25748001	25750500	intergenic	PPIA(dist=97080),CNIH3(dist=9878)	2500
12	25804501	25806500	intronic	CNIH3	2000
12	26142501	26149500	intronic	DNAH14	7000
12	26564501	26570500	intergenic	LBR(dist=22698),ENAH(dist=36430)	6000
12	27049501	27051500	intronic	LOC101105347	2000
12	27779001	27782500	intronic	ITPKB	3500
12	29334001	29336000	intronic	SMYD3	2000
12	30767001	30771000	intronic	C12H1orf101	4000
12	31583001	31585500	intronic	AKT3	2500
12	32418501	32422000	intergenic	CEP170(dist=343913),PLD5(dist=77024)	3500
12	34184501	34187000	intergenic	LOC101108673(dist=220906),XCL1(dist=14581)	2500
12	35465501	35468000	intergenic	SELE(dist=28696),METTL18(dist=35122)	2500
12	36464501	36469000	intergenic	PRRX1(dist=116457),MROH9(dist=83893)	4500
12	36483501	36486000	intergenic	PRRX1(dist=135457),MROH9(dist=66893)	2500
12	36581001	36583000	intronic	MROH9	2000
12	37278001	37280000	downstream	METTL13	2000
12	39167501	39170500	intergenic	AADACL4(dist=27951),DHRS3(dist=37377)	3000
12	39713501	39715500	exonic	MIIP	2000
12	39827501	39830500	intergenic	PLOD1(dist=34416),NPPB(dist=49652)	3000
12	43094501	43097500	exonic	SLC45A1	3000
12	44018501	44021000	intronic	CAMTA1	2500
12	45523501	45526000	intergenic	NPHP4(dist=24095),TRNAS-GCU(dist=343379)	2500
12	46237001	46240500	intergenic	TRNAS-GCU(dist=367552),AJAP1(dist=303039)	3500
12	46704001	46707500	intergenic	AJAP1(dist=25900),C12H1orf174(dist=558794)	3500
12	47337501	47339500	exonic	LOC105609712	2000
12	47493001	47496500	exonic	MEGF6	3500
12	47586501	47588500	exonic	MEGF6	2000
12	47592001	47595000	exonic	MEGF6	3000
12	48319001	48321500	intergenic	LOC105609715(dist=5776),HES5(dist=5857)	2500
12	48367501	48370500	exonic	PLCH2	3000
12	48514001	48516500	exonic	SKI	2500
12	48565001	48567000	intergenic	LOC105616534(dist=25916),FAAP20(dist=14758)	2000
12	48570501	48572500	intergenic	LOC105616534(dist=31416),FAAP20(dist=9258)	2000
12	48576501	48578500	intergenic	LOC105616534(dist=37416),FAAP20(dist=3258)	2000
12	49183501	49186000	exonic	DVL1	2500
12	49187501	49189500	UTR3	LOC101104514(XM_015099284.1:c.*1290_*537delins0)	2000
12	49290001	49292500	exonic	TNFRSF4	2500
12	52149001	52156000	intergenic	LRRC38(dist=26158),LOC101110955(dist=33436)	7000
12	52156501	52168000	intergenic	LRRC38(dist=33658),LOC101110955(dist=21436)	11500
12	52171001	52194500	exonic	LOC101110955	23500
12	52201001	52226500	exonic	LOC101111473	25500
12	52227001	52236500	intergenic	LOC101111473(dist=9488),LOC105613543(dist=27064)	9500
12	52259001	52269500	exonic	LOC105613543	10500
12	52271001	52358000	exonic	LOC101111985,LOC101112241,LOC101112497,LOC101112749	87000
12	52479001	52482500	intergenic	LOC101113513(dist=55328),LOC101114039(dist=2439)	3500
12	52558501	52561000	intergenic	LOC101114542(dist=32050),LOC101115051(dist=17359)	2500
12	52897001	52899500	intronic	PRDX6	2500
12	53916001	53919500	intronic	RABGAP1L	3500
12	55408501	55410500	ncRNA_intronic	LOC105612974	2000
12	55544501	55552500	intergenic	LOC101117093(dist=93081),TRNAW-CCA(dist=101542)	8000
12	55636001	55638000	intergenic	LOC101117093(dist=184581),TRNAW-CCA(dist=16042)	2000
12	55658001	55663500	intergenic	TRNAW-CCA(dist=3888),PAPPA2(dist=29895)	5500
12	56977001	56982500	intergenic	LOC101118972(dist=174083),LOC105608234(dist=349165)	5500
12	63751001	63753500	UTR3	EDEM3(XM_012187720.2:c.*3704_*1670delins0)	2500
12	64570501	64573000	intergenic	TRNAG-CCC(dist=4699),HMCN1(dist=150990)	2500
12	64706001	64708500	intergenic	TRNAG-CCC(dist=140199),HMCN1(dist=15490)	2500
12	65693501	65697000	intergenic	PDC(dist=149468),PTGS2(dist=61330)	3500
12	66824501	66827000	intergenic	KCNK2(dist=186909),CENPF(dist=161113)	2500
12	67641001	67643500	ncRNA_exonic	LOC105616575	2500
12	68396501	68399000	intronic	RPS6KC1	2500
12	68536501	68539000	intronic	RPS6KC1	2500
12	69143001	69146000	intergenic	LOC101116495(dist=54474),NENF(dist=50763)	3000
12	69876501	69880500	intergenic	NEK2(dist=20887),SLC30A1(dist=60233)	4000
12	70581501	70584000	intronic	KCNH1	2500
12	70782001	70785000	intronic	HHAT	3000
12	71386501	71389000	intronic	SYT14	2500
12	72213501	72216500	intergenic	LOC105609965(dist=160398),LOC105609962(dist=719745)	3000
12	72308001	72310500	intergenic	LOC105609965(dist=254898),LOC105609962(dist=625745)	2500
12	73413501	73415500	intergenic	PLXNA2(dist=18788),CD34(dist=91707)	2000
12	74264001	74267000	intronic	CRB1	3000
12	74451001	74457000	intergenic	CRB1(dist=14483),DENND1B(dist=56463)	6000
12	74858501	74861000	intergenic	DENND1B(dist=74426),LOC105611350(dist=8697)	2500
12	74877501	74879500	intergenic	LOC105611350(dist=1068),LHX9(dist=1682)	2000
12	74954501	74957000	intergenic	LHX9(dist=53693),NEK7(dist=170688)	2500
12	75334501	75345000	intergenic	LOC105611348(dist=85602),ATP6V1G3(dist=85940)	10500
12	77565501	77567500	intergenic	LOC105610048(dist=5358),KIF21B(dist=1426)	2000
12	77573501	77575500	exonic	KIF21B	2000
12	77744001	77746500	exonic	IGFN1	2500
12	77785001	77787000	intergenic	IGFN1(dist=14304),PKP1(dist=10138)	2000
12	77933501	77935500	exonic	RABIF	2000
12	78046001	78050500	intergenic	LOC106991504(dist=10543),SYT2(dist=89959)	4500
12	78061501	78064000	intergenic	LOC106991504(dist=26043),SYT2(dist=76459)	2500
12	78067001	78069500	intergenic	LOC106991504(dist=31543),SYT2(dist=70959)	2500
12	78079001	78081000	intergenic	LOC106991504(dist=43543),SYT2(dist=59459)	2000
12	78128501	78132500	intergenic	LOC106991504(dist=93043),SYT2(dist=7959)	4000
12	78432001	78437000	intergenic	LOC101111113(dist=46665),LOC101111382(dist=2586)	5000
12	78731001	78733500	intronic	NAV1	2500
12	78883001	78885500	intergenic	SHISA4(dist=11601),LOC105610030(dist=6400)	2500
13	2168501	2180000	intronic	PAK7	11500
13	3574001	3576000	intergenic	JAG1(dist=134375),MRPL40(dist=484159)	2000
13	4196501	4199000	intergenic	TRNAV-UAC(dist=94338),BTBD3(dist=658868)	2500
13	4420001	4422500	intergenic	TRNAV-UAC(dist=317838),BTBD3(dist=435368)	2500
13	5180501	5183000	intergenic	LOC105616637(dist=169889),TRNASTOP-UCA(dist=553128)	2500
13	5219001	5221000	intergenic	LOC105616637(dist=208389),TRNASTOP-UCA(dist=515128)	2000
13	5487001	5489500	intergenic	LOC105616637(dist=476389),TRNASTOP-UCA(dist=246628)	2500
13	5793001	5795500	intergenic	TRNASTOP-UCA(dist=56802),LOC101105094(dist=238747)	2500
13	6127001	6131500	intronic	SPTLC3	4500
13	7819501	7822500	intronic	MACROD2	3000
13	9539501	9541500	intronic	KIF16B	2000
13	9710001	9712500	intronic	KIF16B	2500
13	11282001	11287500	intergenic	PRKCQ(dist=270915),LOC106991516(dist=97959)	5500
13	11704001	11706000	intronic	ITIH5	2000
13	12020001	12022500	exonic	GATA3	2500
13	16496501	16504000	intergenic	CCDC3(dist=20591),LOC101109728(dist=25751)	7500
13	16517501	16520500	intergenic	CCDC3(dist=41591),LOC101109728(dist=9251)	3000
13	19441001	19446000	intergenic	ARL5B(dist=143233),MALRD1(dist=176102)	5000
13	19571001	19574000	intergenic	ARL5B(dist=273233),MALRD1(dist=48102)	3000
13	20146001	20148500	intronic	MALRD1	2500
13	20664001	20666000	intronic	PLXDC2	2000
13	26984501	26987000	exonic	SEPHS1	2500
13	30177501	30180500	intronic	RSU1	3000
13	30214001	30217000	intronic	RSU1	3000
13	30668001	30671000	intronic	TRDMT1	3000
13	30707001	30709500	exonic	VIM	2500
13	30984001	30987500	intergenic	ST8SIA6(dist=40078),HACD1(dist=127556)	3500
13	31949501	31952000	intronic	CACNB2	2500
13	32674501	32677000	intergenic	ARHGAP12(dist=92015),ZEB1(dist=137553)	2500
13	35272001	35274000	intergenic	LOC105609169(dist=70623),LOC105609165(dist=7770)	2000
13	36835001	36837000	exonic	LOC101119236	2000
13	38752501	38755000	intronic	CFAP61	2500
13	39500501	39502500	intergenic	RALGAPA2(dist=304606),KIZ(dist=23952)	2000
13	40223001	40226500	intergenic	PAX1(dist=267246),LOC105609021(dist=341478)	3500
13	42523501	42528500	intergenic	LOC101107119(dist=19070),LOC101108071(dist=36359)	5000
13	42532501	42536500	intergenic	LOC101107119(dist=28070),LOC101108071(dist=28359)	4000
13	43895001	43898500	intergenic	LOC105611099(dist=26382),PITRM1(dist=284383)	3500
13	44214501	44217500	intronic	PFKP	3000
13	45318001	45321500	intergenic	LOC105616708(dist=1054790),WDR37(dist=69528)	3500
13	45349501	45352500	intergenic	LOC105616708(dist=1086290),WDR37(dist=38528)	3000
13	45379001	45381500	intergenic	LOC105616708(dist=1115790),WDR37(dist=9528)	2500
13	46114501	46118500	intergenic	ZMYND11(dist=102356),PRNP(dist=25105)	4000
13	46477001	46480000	intergenic	LOC105609938(dist=3712),TMEM230(dist=60466)	3000
13	48776501	48778500	intergenic	BMP2(dist=375822),LOC101117953(dist=171873)	2000
13	49333001	49336500	intergenic	LOC101117953(dist=379793),HAO1(dist=575893)	3500
13	52227001	52229500	UTR3	STK35(XM_015099467.1:c.*4493_*2485delins0)	2500
13	52664501	52671500	intergenic	LOC101114799(dist=23821),LOC106991510(dist=4155)	7000
13	52974001	52976500	ncRNA_intronic	LOC105616721	2500
13	53386001	53389500	intergenic	PPDPF(dist=1944),EEF1A2(dist=8885)	3500
13	53397501	53399500	UTR5	EEF1A2(XM_015099474.1:c.-1453_-1374delins0)	2000
13	53476501	53479500	intergenic	KCNQ2(dist=15148),CHRNA4(dist=8796)	3000
13	53505501	53508000	exonic	COL20A1	2500
13	53582001	53584000	intergenic	YTHDF1(dist=14713),BHLHE23(dist=62438)	2000
13	53780001	53787500	exonic	COL9A3	7500
13	53791501	53793500	exonic	COL9A3	2000
13	53999501	54002000	intergenic	MIR133(dist=37656),LOC105606227(dist=15243)	2500
13	54398501	54401000	exonic	CDH4	2500
13	56885001	56887500	exonic	NPEPL1	2500
13	56997501	57000000	intronic	APCDD1L	2500
13	58677501	58680000	exonic	RTFDC1	2500
13	59575501	59578000	exonic	SCRT2	2500
13	59841001	59843500	UTR5	TRIB3(XM_004014463.3:c.959_479delins0)	2500
13	59973001	59977000	intronic	C13H20orf96	4000
13	61805001	61807500	intergenic	LOC101114720(dist=30093),LOC105614410(dist=32523)	2500
13	61808501	61811500	intergenic	LOC101114720(dist=33593),LOC105614410(dist=28523)	3000
13	62585501	62588000	intronic	CHMP4B	2500
13	62836001	62876000	ncRNA_exonic	LOC105606907	40000
13	62891001	62984000	exonic	LOC101111988,LOC101112245	93000
13	62984501	63045500	intergenic	LOC101112245(dist=15429),ASIP(dist=6295)	61000
13	63047501	63270500	exonic	AHCY,ASIP	223000
13	64020501	64022500	exonic	LOC101116076	2000
13	64543001	64545500	UTR3	PHF20(XM_012189135.2:c.*339_*2430delins0,XM_004014540.3:c.*339_*2430delins0,XM_012189133.2:c.*339_*2430delins0,XM_012189134.2:c.*339_*2430delins0)	2500
13	65301001	65303500	exonic	SOGA1	2500
13	65442501	65445500	ncRNA_intronic	LOC105606898	3000
13	67216501	67219500	intronic	FAM83D	3000
13	67531501	67533500	intergenic	TRNAE-UUC(dist=80496),LOC105606881(dist=954022)	2000
13	69299001	69301500	exonic	PLCG1	2500
13	71481001	71483500	intergenic	PTPRT(dist=155385),SRSF6(dist=80569)	2500
13	73165501	73169000	intergenic	LOC105610219(dist=5111),LOC443097(dist=27869)	3500
13	73306001	73311500	intergenic	LOC101110259(dist=8967),TKDP5(dist=28592)	5500
13	73354501	73359000	exonic	TKDP5	4500
13	73382501	73385500	intronic	TKDP5	3000
13	73394001	73398000	exonic	TKDP5	4000
13	73408001	73411000	intergenic	TKDP5(dist=12445),TKDP1(dist=28642)	3000
13	73416001	73418500	intergenic	TKDP5(dist=20445),TKDP1(dist=21142)	2500
13	73424001	73426000	intergenic	TKDP5(dist=28445),TKDP1(dist=13642)	2000
13	73432001	73434500	intergenic	TKDP5(dist=36445),TKDP1(dist=5142)	2500
13	73435501	73450000	exonic	TKDP1	14500
13	73598001	73600000	exonic	LOC101112999	2000
13	74428001	74430000	intergenic	CDH22(dist=24613),SLC35C2(dist=74459)	2000
13	74641501	74644500	intergenic	ELMO2(dist=85726),LOC105609556(dist=12362)	3000
13	75198001	75219000	exonic	EYA2	21000
13	75220001	75235500	exonic	ZMYND8	15500
13	75239501	75257500	exonic	ZMYND8	18000
13	75259001	75261500	intronic	ZMYND8	2500
13	75367001	75369500	intergenic	ZMYND8(dist=20140),NCOA3(dist=112389)	2500
13	75372001	75374000	intergenic	ZMYND8(dist=25140),NCOA3(dist=107889)	2000
13	75379001	75383000	intergenic	ZMYND8(dist=32140),NCOA3(dist=98889)	4000
13	77105001	77109000	intergenic	PTGIS(dist=13790),B4GALT5(dist=61936)	4000
13	77122501	77128500	intergenic	PTGIS(dist=31290),B4GALT5(dist=42436)	6000
13	77353501	77356000	exonic	SLC9A8	2500
13	78021501	78024000	exonic	FAM65C	2500
13	78036501	78039500	exonic	FAM65C	3000
13	78779501	78782500	intergenic	NFATC2(dist=12411),ATP9A(dist=52597)	3000
13	81241001	81244500	intergenic	PFDN4(dist=139695),DOK5(dist=190624)	3500
13	81384501	81386500	intergenic	PFDN4(dist=283195),DOK5(dist=48624)	2000
13	82822001	82825000	intergenic	TRNAC-GCA(dist=390486),NONE(dist=NONE)	3000
14	110001	112000	intergenic	NONE(dist=NONE),LOC101113001(dist=271074)	2000
14	1206001	1209000	exonic	LOC101115646	3000
14	1955001	1958500	exonic	BCAR1	3500
14	2619001	2621500	intergenic	TRNAS-GGA(dist=18684),CNTNAP4(dist=154455)	2500
14	2753001	2756000	intergenic	TRNAS-GGA(dist=152684),CNTNAP4(dist=19955)	3000
14	3727501	3731000	intergenic	LOC106990192(dist=25296),LOC105609376(dist=30604)	3500
14	5905501	5908000	intronic	MAF	2500
14	7460001	7463000	intronic	CMIP	3000
14	7519001	7521000	intronic	CMIP	2000
14	7535001	7537500	intronic	CMIP	2500
14	7560001	7563000	intronic	CMIP	3000
14	7810501	7813000	exonic	PLCG2	2500
14	7900001	7904500	intronic	SDR42E1	4500
14	10635001	10637500	UTR3	FAM92B(XM_012189644.2:c.*987_*785delins0)	2500
14	10764501	10767000	intergenic	FAM92B(dist=116527),LOC106991583(dist=116382)	2500
14	10962501	10964500	intergenic	LOC106991583(dist=77002),GSE1(dist=27255)	2000
14	12246501	12248500	intergenic	NONE(dist=NONE),NONE(dist=NONE)	2000
14	12774501	12823000	exonic	CA5A,SLC7A5	48500
14	13166501	13169000	exonic	ZNF469	2500
14	13189501	13192000	intergenic	ZNF469(dist=15014),ZFPM1(dist=21471)	2500
14	13414001	13416000	exonic	PIEZO1	2000
14	13460001	13462500	intergenic	LOC105602054(dist=15588),CDT1(dist=16021)	2500
14	13652001	13654000	intergenic	CBFA2T3(dist=111261),ACSF3(dist=33503)	2000
14	14618001	14622000	intronic	MYLK3	4000
14	14718501	14721000	intergenic	MYLK3(dist=7638),GPT2(dist=66097)	2500
14	14972501	14980000	ncRNA_exonic	LOC106991586	7500
14	15137001	15139500	intronic	ITFG1	2500
14	19794501	19798000	intergenic	LOC105608361(dist=330250),LOC105608141(dist=466353)	3500
14	21949501	21952000	intergenic	FTO(dist=52234),LOC105601845(dist=29285)	2500
14	23373501	23378000	exonic	LOC101116336	4500
14	23379001	23381500	exonic	LOC101116336	2500
14	23391501	23395500	exonic	LOC101116336	4000
14	23412001	23415500	exonic	LOC101116756	3500
14	24780501	24786000	exonic	CCL17	5500
14	26753501	26755500	intergenic	GOT2(dist=934226),LOC106991552(dist=1594840)	2000
14	28005501	28009000	intergenic	NONE(dist=NONE),LOC106991552(dist=341340)	3500
14	30111001	30113000	intergenic	CDH8(dist=1057583),CDH11(dist=1857230)	2000
14	33499501	33502000	exonic	LOC101103417	2500
14	35859501	35861500	intergenic	LOC101121621(dist=35940),NFAT5(dist=48690)	2000
14	37706001	37709000	ncRNA_intronic	LOC105606379	3000
14	37915001	37918000	ncRNA_intronic	LOC106991599	3000
14	37956501	37958500	ncRNA_intronic	LOC106991599	2000
14	40247001	40249500	intronic	ZNF536	2500
14	40793501	40796000	intergenic	ZNF536(dist=389201),TSHZ3(dist=239195)	2500
14	40849001	40852500	intergenic	ZNF536(dist=444701),TSHZ3(dist=182695)	3500
14	41094001	41096500	intergenic	TSHZ3(dist=52022),LOC106991602(dist=9993)	2500
14	42087001	42089000	exonic	ZNF507	2000
14	42154001	42156500	intronic	DPY19L3	2500
14	42891001	42893500	intergenic	SLC7A10(dist=33325),CEBPA(dist=28745)	2500
14	43646001	43648500	ncRNA_intronic	LOC105607560	2500
14	44356001	44358500	intergenic	LOC105616873(dist=30113),LOC105607568(dist=119545)	2500
14	44360001	44364000	intergenic	LOC105616873(dist=34113),LOC105607568(dist=114045)	4000
14	44597501	44600500	intergenic	LOC105607569(dist=5290),LOC105607571(dist=14451)	3000
14	44984501	44987000	exonic	USF2	2500
14	45378501	45381000	exonic	ETV2	2500
14	45458001	45460000	exonic	KMT2B	2000
14	46276501	46279000	intronic	ZNF793	2500
14	47278501	47281000	UTR5	GGN(XM_015100560.1:c.1447_907delins0),SPRED3(XM_015100562.1:c.-1712_-1548delins0)	2500
14	47556001	47558000	UTR3	CAPN12(XM_015100565.1:c.*1298_*245delins0)	2000
14	47639001	47642000	exonic	HNRNPL	3000
14	47844001	47847500	intergenic	LOC101114382(dist=6469),ACP7(dist=41854)	3500
14	47934001	47936500	intergenic	ACP7(dist=27556),PAK4(dist=13017)	2500
14	47959001	47961000	exonic	PAK4	2000
14	48304501	48309500	intergenic	EID2(dist=34048),DYRK1B(dist=106065)	5000
14	48309501	48319000	intergenic	EID2(dist=39048),DYRK1B(dist=96565)	9500
14	48319501	48321500	intergenic	EID2(dist=49048),DYRK1B(dist=94065)	2000
14	48322501	48343500	intergenic	EID2(dist=52048),DYRK1B(dist=72065)	21000
14	48344001	48346000	intergenic	EID2(dist=73548),DYRK1B(dist=69565)	2000
14	48348001	48350500	intergenic	EID2(dist=77548),DYRK1B(dist=65065)	2500
14	48355501	48359000	intergenic	EID2(dist=85048),DYRK1B(dist=56565)	3500
14	48687501	48691000	exonic	AKT2	3500
14	49326501	49329000	exonic	LOC101121796,LOC105614537	2500
14	49347501	49404000	exonic	LOC101122718	56500
14	49497001	49499500	exonic	B3GNT8	2500
14	49709501	49711500	intergenic	LOC101122545(dist=31189),LOC105616889(dist=34041)	2000
14	49719001	49721500	intergenic	LOC101122545(dist=40689),LOC105616889(dist=24041)	2500
14	49745001	49750500	exonic	LOC101103174	5500
14	49753501	49758500	intergenic	LOC101103174(dist=2933),LOC101103343(dist=5422)	5000
14	49841501	49844000	exonic	LIPE	2500
14	50299501	50302000	exonic	CD79A	2500
14	50363001	50367500	exonic	LOC106991560	4500
14	50368501	50371000	exonic	LOC106991560	2500
14	50392001	50396000	exonic	LOC101104776	4000
14	50519001	50532000	exonic	BSP5,LOC101107624	13000
14	50634501	50637000	exonic	PHLDB3	2500
14	50713501	50717500	intergenic	LOC101108413(dist=8278),LOC101108679(dist=11274)	4000
14	50720001	50723500	intergenic	LOC101108413(dist=14778),LOC101108679(dist=5274)	3500
14	50908501	50911000	exonic	SMG9	2500
14	51711001	51713500	exonic	CLASRP	2500
14	51746501	51749000	intronic	PPP1R37	2500
14	51763501	51766000	exonic	PPP1R37	2500
14	51937001	51939000	exonic	KLC3	2000
14	51942001	51944000	exonic	ERCC2,KLC3	2000
14	52288501	52290500	UTR5;UTR3	DMPK(XM_015100603.1:c.2546_2448delins0);DMWD(XM_015100248.1:c.*514_*303delins0)	2000
14	52407001	52410500	intergenic	NANOS2(dist=14795),NOVA2(dist=2578)	3500
14	53215001	53217500	intergenic	BBC3(dist=12441),C5AR1(dist=43018)	2500
14	53341501	53344000	intergenic	MEIS3(dist=2526),LOC105608443(dist=3518)	2500
14	53891501	53899000	exonic	LOC106991571	7500
14	53907001	53917000	exonic	LOC106991572	10000
14	54921501	54925500	exonic	PRR12	4000
14	55415001	55417000	exonic	KCNC3	2000
14	55549001	55553000	ncRNA_exonic	LOC105612077	4000
14	55557001	55559000	downstream	JOSD2	2000
14	55701001	55705500	intronic	SHANK1	4500
14	56028001	56035000	exonic	LOC101120859	7000
14	56088501	56090500	intronic	LOC101121369	2000
14	56093001	56101500	exonic	LOC101121369	8500
14	56102001	56104000	exonic	LOC101121369	2000
14	56119001	56121500	intergenic	LOC101121369(dist=16686),SIGLECL1(dist=54619)	2500
14	56130501	56136000	intergenic	LOC101121369(dist=28186),SIGLECL1(dist=40119)	5500
14	56156501	56160000	intergenic	LOC101121369(dist=54186),SIGLECL1(dist=16119)	3500
14	56429501	56437000	exonic	LOC101102085,LOC105601985	7500
14	56883501	56897000	exonic	LOC101104852	13500
14	56901501	56905500	UTR5	LOC101105099(XM_012094702.1:c.-2424_-497delins0)	4000
14	57102501	57105500	intronic	LOC105601988	3000
14	57189001	57198500	intergenic	LOC101107626(dist=2874),LOC101107891(dist=35385)	9500
14	57502001	57508000	exonic	LOC101108681,LOC101108945	6000
14	57725001	57727000	exonic	LOC106991608	2000
14	57743501	57746000	intronic	LOC105601907,LOC106991608	2500
14	58123501	58126500	upstream	LOC101111573	3000
14	58128001	58136000	intergenic	LOC101111573(dist=4699),LOC101111827(dist=13458)	8000
14	58140001	58156500	exonic	LOC101111827	16500
14	58157501	58163000	intergenic	LOC101111827(dist=2953),LOC101112084(dist=2725)	5500
14	58257501	58261500	exonic	LOC101112843	4000
14	58262501	58264500	exonic	LOC101112843	2000
14	58283501	58289500	intergenic	LOC101113094(dist=1232),LOC101117868(dist=4288)	6000
14	58291001	58307000	exonic	LOC101117868	16000
14	58313501	58366000	exonic	LOC101113357,LOC101113619,LOC101117868,LOC105601996	52500
14	58396501	58400000	exonic	LOC101113879	3500
14	58435001	58437500	exonic	LOC101114134	2500
14	58439501	58442500	intergenic	LOC101114134(dist=3476),LOC101114383(dist=11907)	3000
14	58520001	58522500	intronic	LOC101115153	2500
14	58526501	58530500	exonic	LOC101115153	4000
14	58544501	58546500	intergenic	LOC101115153(dist=17784),LOC101115398(dist=28443)	2000
14	58555501	58563000	intergenic	LOC101115153(dist=28784),LOC101115398(dist=11943)	7500
14	58563501	58581500	exonic	LOC101115398	18000
14	58581501	58585000	intergenic	LOC101115398(dist=1321),LOC101115899(dist=53666)	3500
14	58586001	58588000	intergenic	LOC101115398(dist=5821),LOC101115899(dist=50666)	2000
14	58594001	58606000	intergenic	LOC101115398(dist=13821),LOC101115899(dist=32666)	12000
14	58610001	58619500	intergenic	LOC101115398(dist=29821),LOC101115899(dist=19166)	9500
14	58666501	58689500	ncRNA_exonic	LOC105601998	23000
14	59021501	59024500	exonic	EPN1	3000
14	59265501	59268000	UTR5	TMEM190(XM_004015883.3:c.961_43delins0)	2500
14	59288001	59290000	exonic	KMT5C	2000
14	59580501	59582500	exonic	LOC101123578	2000
14	59582501	59588500	exonic	LOC101123578	6000
14	59589001	59591000	intronic	LOC101123578	2000
14	59659501	59669500	exonic	LOC101123656	10000
14	59671001	59676000	intronic	LOC101123656	5000
14	59701001	59704000	intronic	LOC105601888	3000
14	59730001	59732500	exonic	LOC101102754	2500
14	59733501	59736000	exonic	LOC101102754	2500
14	59738501	59748000	exonic	LOC101103007	9500
14	59750001	59753000	exonic	LOC101103260	3000
14	59763001	59765000	intergenic	LOC101103260(dist=4891),LOC101103752(dist=9029)	2000
14	59771001	59773000	intergenic	LOC101103260(dist=12891),LOC101103752(dist=1029)	2000
14	59774501	59776500	exonic	LOC101103752	2000
14	59785001	59791000	exonic	LOC101103752,LOC105602005	6000
14	59792001	59847500	exonic	LOC101104006,LOC101104266,LOC105602005	55500
14	59850001	59868500	exonic	LOC101104266	18500
14	59873001	59890000	exonic	LOC101104523	17000
14	59892001	59894500	exonic	LOC101104523	2500
14	59950501	59953000	exonic	LOC105601911	2500
14	60021001	60024500	exonic	TTYH1	3500
14	60071001	60074000	intergenic	CDC42EP5(dist=27757),LOC100192427(dist=1019)	3000
14	60078001	60084000	intronic	LOC100192427	6000
14	60085501	60087500	intronic	LOC100192427	2000
14	60092001	60099000	intronic	LOC100192427	7000
14	60103001	60107500	exonic	LOC105602100	4500
14	60184501	60188500	exonic	CNOT3	4000
14	60218001	60220500	exonic	NDUFA3	2500
14	60245001	60249000	intergenic	LOC101108598(dist=4747),LOC101108856(dist=13395)	4000
14	60250501	60252500	intergenic	LOC101108598(dist=10247),LOC101108856(dist=9895)	2000
14	60424001	60426000	intergenic	ZNF787(dist=37163),LOC101108853(dist=21712)	2000
14	60451001	60453500	exonic	LOC101108853	2500
14	60676501	60678500	intronic	ZFP28	2000
14	60688501	60691000	intronic	ZFP28	2500
14	60755001	60757000	intergenic	LOC101111223(dist=3609),LOC101111484(dist=2967)	2000
14	61492501	61494500	intergenic	LOC101114301(dist=10187),ZNF772(dist=17247)	2000
14	61496001	61500500	intergenic	LOC101114301(dist=13687),ZNF772(dist=11247)	4500
14	61563501	61570500	exonic	LOC101114805	7000
14	61638501	61642500	upstream	LOC101106962	4000
14	62169001	62177000	UTR3	LOC101118635(XM_015100344.1:c.*215_*1215delins0)	8000
14	62204001	62206500	intergenic	LOC101118635(dist=29137),C14H19orf18(dist=5760)	2500
14	62542501	62544500	exonic	MZF1	2000
15	287001	289500	intergenic	LOC105614142(dist=42009),LOC101113524(dist=89610)	2500
15	300501	304000	intergenic	LOC105614142(dist=55509),LOC101113524(dist=75110)	3500
15	671001	683000	intergenic	LOC101113787(dist=138777),IZUMO1R(dist=171781)	12000
15	1183001	1186000	intronic	KBTBD3	3000
15	1402001	1404500	intergenic	LOC101116084(dist=55265),GRIA4(dist=34567)	2500
15	1657501	1660500	intronic	GRIA4	3000
15	1751501	1756500	intronic	GRIA4	5000
15	1757001	1759500	intronic	GRIA4	2500
15	2604501	2608000	intergenic	GRIA4(dist=505905),LOC101117013(dist=203285)	3500
15	2698001	2701000	intergenic	GRIA4(dist=599405),LOC101117013(dist=110285)	3000
15	2720501	2723000	intergenic	GRIA4(dist=621905),LOC101117013(dist=88285)	2500
15	2736501	2739000	intergenic	GRIA4(dist=637905),LOC101117013(dist=72285)	2500
15	4153501	4158500	intergenic	PDGFD(dist=16119),DYNC2H1(dist=499791)	5000
15	4585501	4590500	intergenic	PDGFD(dist=448119),DYNC2H1(dist=67791)	5000
15	4637501	4641500	intergenic	PDGFD(dist=500119),DYNC2H1(dist=16791)	4000
15	5814501	5817000	intronic	TMEM123	2500
15	5832501	5835000	intronic	TMEM123	2500
15	6716501	6720500	intergenic	ANGPTL5(dist=244361),TRPC6(dist=161769)	4000
15	7176501	7179000	intergenic	TRPC6(dist=139686),PGR(dist=223937)	2500
15	7960501	7963000	intergenic	ARHGAP42(dist=76543),CNTN5(dist=350097)	2500
15	7984001	7987500	intergenic	ARHGAP42(dist=100043),CNTN5(dist=325597)	3500
15	9745501	9748000	intronic	CNTN5	2500
15	10476001	10478500	intergenic	LOC101102087(dist=148358),LOC101121879(dist=369140)	2500
15	11209501	11212500	intergenic	LOC105602128(dist=359139),LOC101102333(dist=381767)	3000
15	11846501	11849000	intergenic	LOC101102333(dist=225477),LOC105602130(dist=1384855)	2500
15	12748001	12751000	intergenic	LOC101102333(dist=1126977),LOC105602130(dist=482855)	3000
15	13253501	13256000	intergenic	LOC105602130(dist=1620),JRKL(dist=45281)	2500
15	14333001	14335000	intergenic	FAM76B(dist=359929),SESN3(dist=310440)	2000
15	15260001	15268000	intergenic	AMOTL1(dist=62064),TRNAW-CCA(dist=24995)	8000
15	15417001	15421000	intergenic	PIWIL4(dist=60902),FUT4(dist=10507)	4000
15	15904001	15907500	intronic	GUCY1A2	3500
15	15922501	15924500	intronic	GUCY1A2	2000
15	15927001	15930500	intronic	GUCY1A2	3500
15	16330501	16333500	intergenic	GUCY1A2(dist=94058),ALKBH8(dist=10606)	3000
15	17427001	17429500	intronic	ATM	2500
15	17629001	17632500	intronic	LOC101105356	3500
15	18384501	18388000	intergenic	DDX10(dist=260699),C15H11orf87(dist=399542)	3500
15	18587501	18591500	intergenic	DDX10(dist=463699),C15H11orf87(dist=196042)	4000
15	18712501	18718500	intergenic	DDX10(dist=588699),C15H11orf87(dist=69042)	6000
15	18872501	18881500	intergenic	C15H11orf87(dist=77398),ZC3H12C(dist=749879)	9000
15	18886501	18889000	intergenic	C15H11orf87(dist=91398),ZC3H12C(dist=742379)	2500
15	19169001	19172500	intergenic	C15H11orf87(dist=373898),ZC3H12C(dist=458879)	3500
15	19835001	19837500	intergenic	RDX(dist=37009),LOC105602149(dist=55814)	2500
15	20223501	20226500	intergenic	ARHGAP20(dist=3497),LOC105602151(dist=407937)	3000
15	23602501	23606000	intergenic	LOC105602170(dist=155758),TMPRSS5(dist=56459)	3500
15	24391501	24394500	intergenic	RBM7(dist=25276),REXO2(dist=11935)	3000
15	24655501	24665000	intergenic	NXPE2(dist=17088),LOC106990350(dist=117602)	9500
15	25031501	25034500	intergenic	LOC106990350(dist=190447),CADM1(dist=119875)	3000
15	25153501	25156500	UTR3	CADM1(XM_012095482.2:c.*2900_*775delins0,XM_012095483.2:c.*2900_*775delins0,XM_004016040.3:c.*2900_*775delins0,XM_012095484.2:c.*2900_*775delins0,XM_012095485.2:c.*2900_*775delins0,XM_004016041.3:c.*2900_*775delins0)	3000
15	26617501	26620000	intergenic	LOC105602189(dist=163345),LOC105602190(dist=218105)	2500
15	26771001	26780000	intergenic	LOC105602189(dist=316845),LOC105602190(dist=58105)	9000
15	26780501	26784500	intergenic	LOC105602189(dist=326345),LOC105602190(dist=53605)	4000
15	26940501	26943500	exonic	APOC3	3000
15	26945001	26947500	exonic	LOC101112345	2500
15	28399001	28401500	ncRNA_intronic	LOC105602197	2500
15	28647001	28649500	UTR5;UTR3	TMEM25(XM_015100945.1:c.-562_-93delins0,XM_015100950.1:c.-562_-93delins0,XM_012095543.2:c.-562_-93delins0,XM_015100947.1:c.-562_-93delins0,XM_012095539.2:c.-562_-93delins0,XM_015100946.1:c.-562_-93delins0,XM_015100941.1:c.-562_-93delins0,XM_015100949.1:c.-562_-93delins0,XM_015100944.1:c.-562_-93delins0,XM_015100948.1:c.-562_-93delins0,XM_015100942.1:c.-562_-93delins0,XM_015100943.1:c.-562_-93deli…	2500
15	28715501	28717500	intergenic	ARCN1(dist=3697),PHLDB1(dist=2870)	2000
15	28965001	28967000	exonic	LOC106991617	2000
15	29572501	29575000	intergenic	LOC105602205(dist=93341),PVRL1(dist=84395)	2500
15	31164501	31166500	intronic	TBCEL	2000
15	31748501	31751000	intergenic	SORL1(dist=37120),LOC105602213(dist=293867)	2500
15	33951501	33956500	intronic	TPH1	5000
15	34065001	34067500	intronic	SERGEF	2500
15	37050501	37053500	intergenic	CALCA(dist=33759),LOC101117274(dist=4938)	3000
15	38703501	38706000	intronic	PTH	2500
15	39027501	39030000	intergenic	ARNTL(dist=135550),TRNAE-CUC(dist=145537)	2500
15	42211001	42217000	exonic	LOC105602254	6000
15	43091001	43094000	intergenic	NRIP3(dist=8469),TMEM9B(dist=2055)	3000
15	43524501	43526500	intronic	STK33	2000
15	44102001	44106000	intergenic	LOC101109996(dist=23874),LOC101103264(dist=16718)	4000
15	45328501	45331000	intergenic	LOC101108077(dist=18170),LOC101108337(dist=23501)	2500
15	45495001	45498500	intergenic	LOC101109119(dist=17237),LOC101109388(dist=23839)	3500
15	45503001	45680500	exonic	LOC101109643	177500
15	46443001	46464000	exonic	LOC101115064	21000
15	46540501	46544000	exonic	LOC101121451	3500
15	46738501	46740500	intergenic	LOC101122976(dist=1807),LOC101117874(dist=11722)	2000
15	46769001	46773000	intergenic	LOC101118131(dist=6255),LOC101123233(dist=5236)	4000
15	47055501	47059500	intergenic	LOC101119670(dist=6325),LOC105602420(dist=6999)	4000
15	47153501	47159500	exonic	LOC101121708,LOC101121967	6000
15	47160001	47162000	exonic	LOC101121967	2000
15	47311001	47313500	intergenic	LOC101104424(dist=5767),LOC101104931(dist=73215)	2500
15	47419501	47426500	intergenic	LOC101102421(dist=19073),LOC101102671(dist=5366)	7000
15	47427001	47429000	intergenic	LOC101102421(dist=26573),LOC101102671(dist=2866)	2000
15	47433501	47436000	downstream	LOC101102671	2500
15	47463501	47469000	intergenic	LOC101105437(dist=1155),LOC101105945(dist=14509)	5500
15	47472501	47486500	exonic	LOC101105945	14000
15	47498501	47501000	intergenic	LOC101105945(dist=13055),LOC101106199(dist=4339)	2500
15	47719501	47723000	intergenic	LOC101106712(dist=19007),LOC101107221(dist=8140)	3500
15	48209001	48214500	upstream	LOC101114975	5500
15	48749501	48752000	UTR5	LOC105602278(XM_012095953.2:c.2363_2253delins0)	2500
15	48754501	48757000	intergenic	LOC105602278(dist=4890),LOC101120356(dist=1577)	2500
15	49104501	49110000	intergenic	LOC105614409(dist=7085),TRNAG-CCC(dist=45841)	5500
15	49547501	49551000	intergenic	NUP98(dist=2343),CHRNA10(dist=1301)	3500
15	49551501	49560000	exonic	ART1,CHRNA10	8500
15	49564001	49572000	exonic	ART1	8000
15	50971501	50973500	intergenic	ARHGEF17(dist=10982),RELT(dist=4916)	2000
15	53107501	53110500	intergenic	LOC101107387(dist=88975),LOC101108161(dist=11064)	3000
15	54688501	54691000	intronic	LOC101110537	2500
15	54912001	54915000	intergenic	LOC101110537(dist=95765),ANO3(dist=19858)	3000
15	57551001	57553500	intergenic	METTL15(dist=440940),LOC105602327(dist=1074798)	2500
15	58599001	58602500	intergenic	METTL15(dist=1488940),LOC105602327(dist=25798)	3500
15	60400001	60402500	intronic	IMMP1L	2500
15	61478501	61481000	intronic	CCDC73	2500
15	61873001	61876000	intergenic	CSTF3(dist=1233),LOC106991639(dist=96195)	3000
15	62232001	62234500	intergenic	LOC105602338(dist=85471),KIAA1549L(dist=21756)	2500
15	64711501	64714000	intronic	LDLRAD3	2500
15	66226001	66229500	intergenic	LOC106991642(dist=857409),NONE(dist=NONE)	3500
15	66869501	66872500	intergenic	LOC106991642(dist=1500909),LRRC4C(dist=1615504)	3000
15	67007501	67010000	intergenic	LOC106991642(dist=1638909),LRRC4C(dist=1478004)	2500
15	68167001	68170000	intergenic	NONE(dist=NONE),LRRC4C(dist=318004)	3000
15	69110001	69112500	ncRNA_intronic	LOC101108158	2500
15	71741501	71743500	ncRNA_exonic	LOC105602359	2000
15	71770001	71773000	ncRNA_intronic	LOC105602359	3000
15	73307501	73310500	intergenic	LOC106991139(dist=85775),LOC101111903(dist=12604)	3000
15	73616501	73619000	intergenic	LOC105602367(dist=139542),LOC105602369(dist=21180)	2500
15	74266501	74268500	UTR5	PHF21A(XM_012096314.1:c.34291_34284delins0,XM_012096323.1:c.34291_34284delins0,XM_012096313.1:c.34291_34284delins0,XM_012096328.1:c.34291_34284delins0,XM_012096326.2:c.34319_34298delins0,XM_012096318.2:c.34393_34298delins0,XM_012096316.2:c.34397_34298delins0,XM_012096315.2:c.34399_34298delins0,XM_012096325.2:c.34399_34298delins0,XM_012096329.2:c.34401_34298delins0,XM_012096331.2:c.34405_34298deli…	2000
15	75338001	75341000	exonic	SPI1	3000
15	76273501	76280500	intergenic	LOC101102264(dist=7079),LOC101102758(dist=16587)	7000
15	76347001	76350000	intergenic	LOC105613586(dist=2335),LOC101103756(dist=23728)	3000
15	76511501	76517000	exonic	LOC101102009,LOC101105526	5500
15	76517501	76520500	downstream	LOC101105526	3000
15	76521501	76525000	intergenic	LOC101105526(dist=4048),LOC101106033(dist=17355)	3500
15	76527001	76535500	intergenic	LOC101105526(dist=9548),LOC101106033(dist=6855)	8500
15	76542001	76545000	exonic	LOC101106033	3000
15	76546501	76556500	downstream	LOC101106033	10000
15	76559001	76564000	intergenic	LOC101106033(dist=12792),LOC101106283(dist=14933)	5000
15	76571501	76573500	intergenic	LOC101106033(dist=25292),LOC101106283(dist=5433)	2000
15	76576501	76579500	exonic	LOC101106283	3000
15	76731501	76733500	downstream	LOC101109120	2000
15	77216001	77218500	intergenic	LOC101117106(dist=16811),LOC101117362(dist=7009)	2500
15	77243001	77248000	exonic	LOC106991629	5000
15	77249001	77251500	intergenic	LOC106991629(dist=3013),LOC101117875(dist=7564)	2500
15	77260501	77263500	exonic	LOC101117875	3000
15	77274501	77278500	intergenic	LOC101117875(dist=9424),LOC105601922(dist=14860)	4000
15	77280501	77282500	intergenic	LOC101117875(dist=15424),LOC105601922(dist=10860)	2000
15	77704001	77712000	exonic	LOC101119933	8000
15	77712501	77716500	downstream	LOC101105274	4000
15	77849501	77852500	exonic	SLC43A1	3000
15	78100501	78102500	exonic	CTNND1	2000
15	79196501	79199000	intergenic	GLYATL2(dist=22938),FAM111B(dist=31520)	2500
15	79239501	79242000	exonic	FAM111B	2500
15	79273001	79275000	intronic	DTX4	2000
16	1501	5000	ncRNA_exonic	LOC106991653	3500
16	6501	10500	ncRNA_intronic	LOC106991653	4000
16	18501	21500	intergenic	LOC101103182(dist=1450),LOC105602432(dist=2974)	3000
16	23001	25500	UTR3	LOC105602432(XM_015101216.1:c.*2692_*1666delins0)	2500
16	38501	43000	exonic	LOC105602432	4500
16	46501	50500	intergenic	LOC105602432(dist=4861),LOC106991654(dist=14144)	4000
16	51001	57000	intergenic	LOC105602432(dist=9361),LOC106991654(dist=7644)	6000
16	59501	69000	ncRNA_exonic	LOC106991654	9500
16	72501	86000	intergenic	LOC106991654(dist=6032),LOC105602665(dist=1619)	13500
16	87001	98500	ncRNA_exonic	LOC105602665	11500
16	2048001	2050000	UTR3	DOCK2(XM_012096692.1:c.*175_*295delins0)	2000
16	2353501	2362000	intronic	KCNIP1	8500
16	2367501	2381500	intronic	KCNIP1	14000
16	2505501	2508000	intronic	KCNIP1	2500
16	3522501	3525000	intergenic	FGF18(dist=218996),FBXW11(dist=185508)	2500
16	4261001	4265000	intergenic	SH3PXD2B(dist=46556),LOC105602452(dist=109274)	4000
16	7501001	7503500	intergenic	TRNAR-UCG(dist=14533),ARHGEF28(dist=190277)	2500
16	7673001	7675000	intergenic	TRNAR-UCG(dist=186533),ARHGEF28(dist=18777)	2000
16	11976001	11979000	intergenic	PIK3R1(dist=489332),LOC105602490(dist=23498)	3000
16	12979001	12981500	intronic	MAST4	2500
16	15213501	15216000	intronic	RNF180	2500
16	17300501	17304000	intergenic	KIF2A(dist=192335),TRNAW-CCA(dist=154768)	3500
16	19504501	19508000	intronic	LOC101108953	3500
16	20642501	20646000	intronic	RAB3C	3500
16	21351001	21372000	intergenic	PLK2(dist=440576),ACTBL2(dist=488066)	21000
16	22278001	22280000	intronic	MIER3	2000
16	28741001	28743500	exonic	EMB	2500
16	29069501	29071500	intergenic	LOC101114813(dist=82513),HCN1(dist=34025)	2000
16	29283001	29286500	intronic	HCN1	3500
16	30105001	30108000	intergenic	MRPS30(dist=59793),FGF10(dist=352032)	3000
16	31589001	31593500	intergenic	ZNF131(dist=35713),LOC105602560(dist=104926)	4500
16	31612501	31622000	intergenic	ZNF131(dist=59213),LOC105602560(dist=76426)	9500
16	33123001	33125000	intronic	PLCXD3	2000
16	34615001	34619000	intergenic	LOC105602568(dist=654983),LOC105602672(dist=174577)	4000
16	38209501	38213000	intergenic	CAPSL(dist=19895),IL7R(dist=8087)	3500
16	38882501	38885000	intergenic	SPEF2(dist=380500),LOC105602590(dist=4365)	2500
16	39901001	39904500	intronic	ADAMTS12	3500
16	40302501	40304500	intergenic	TARS(dist=45018),NPR3(dist=518703)	2000
16	42479001	42482500	intergenic	LOC105602604(dist=104736),NONE(dist=NONE)	3500
16	42635001	42637500	intergenic	LOC105602604(dist=260736),NONE(dist=NONE)	2500
16	42975501	42978000	intergenic	LOC105602604(dist=601236),LOC101116603(dist=1743038)	2500
16	42983501	42986000	intergenic	LOC105602604(dist=609236),LOC101116603(dist=1735038)	2500
16	42992001	42996000	intergenic	LOC105602604(dist=617736),LOC101116603(dist=1725038)	4000
16	43339001	43342000	intergenic	LOC105602604(dist=964736),LOC101116603(dist=1379038)	3000
16	43655001	43658000	intergenic	LOC105602604(dist=1280736),LOC101116603(dist=1063038)	3000
16	43915001	43917500	intergenic	LOC105602604(dist=1540736),LOC101116603(dist=803538)	2500
16	46083501	46088000	intergenic	TRNAC-GCA(dist=864137),LOC101120952(dist=347174)	4500
16	46300501	46304000	intergenic	TRNAC-GCA(dist=1081137),LOC101120952(dist=131174)	3500
16	46494001	46496000	intronic	CDH9	2000
16	46501001	46503000	intronic	CDH9	2000
16	46504001	46506500	intronic	CDH9	2500
16	46537001	46540000	intronic	CDH9	3000
16	47544501	47546500	intergenic	CDH9(dist=939804),TRNAF-GAA(dist=981792)	2000
16	47779501	47781500	intergenic	CDH9(dist=1174804),TRNAF-GAA(dist=746792)	2000
16	48327501	48330000	intergenic	CDH9(dist=1722804),TRNAF-GAA(dist=198292)	2500
16	48446501	48449000	intergenic	CDH9(dist=1841804),TRNAF-GAA(dist=79292)	2500
16	48876001	48882500	exonic	LOC106991649	6500
16	50163001	50167500	intergenic	LOC106991649(dist=1281595),CDH12(dist=66723)	4500
16	51462001	51464000	intergenic	CDH12(dist=29629),CDH18(dist=1101688)	2000
16	51653001	51655000	intergenic	CDH12(dist=220629),CDH18(dist=910688)	2000
16	51655501	51657500	intergenic	CDH12(dist=223129),CDH18(dist=908188)	2000
16	51691501	51696000	intergenic	CDH12(dist=259129),CDH18(dist=869688)	4500
16	51757001	51763500	intergenic	CDH12(dist=324629),CDH18(dist=802188)	6500
16	51829501	51832000	intergenic	CDH12(dist=397129),CDH18(dist=733688)	2500
16	51865501	51868000	intergenic	CDH12(dist=433129),CDH18(dist=697688)	2500
16	51945501	51947500	intergenic	CDH12(dist=513129),CDH18(dist=618188)	2000
16	52060001	52064000	intergenic	CDH12(dist=627629),CDH18(dist=501688)	4000
16	52149501	52152500	intergenic	CDH12(dist=717129),CDH18(dist=413188)	3000
16	52493001	52495500	intergenic	CDH12(dist=1060629),CDH18(dist=70188)	2500
16	52824501	52827000	intronic	CDH18	2500
16	53055001	53057500	exonic	EP4C	2500
16	53369501	53373000	intronic	CDH18	3500
16	53998501	54000500	intergenic	LOC105602609(dist=119319),TRNAS-GCU(dist=1220286)	2000
16	54268001	54271500	intergenic	LOC105602609(dist=388819),TRNAS-GCU(dist=949286)	3500
16	56714501	56717000	intergenic	ZNF622(dist=124440),MARCH11(dist=134918)	2500
16	57725001	57727500	intergenic	FBXL7(dist=269016),LOC105602617(dist=335216)	2500
16	57846501	57848500	intergenic	FBXL7(dist=390516),LOC105602617(dist=214216)	2000
16	57874501	57877500	intergenic	FBXL7(dist=418516),LOC105602617(dist=185216)	3000
16	60359501	60362000	intergenic	DNAH5(dist=993515),CTNND2(dist=673872)	2500
16	60478001	60480500	intergenic	DNAH5(dist=1112015),CTNND2(dist=555372)	2500
16	60886001	60888500	intergenic	DNAH5(dist=1520015),CTNND2(dist=147372)	2500
16	61415001	61417500	intronic	CTNND2	2500
16	63166001	63169000	intergenic	FAM173B(dist=335626),LOC105602631(dist=97000)	3000
16	64558001	64569000	intergenic	TRNAC-GCA(dist=144233),MTRR(dist=634698)	11000
16	64572001	64574500	intergenic	TRNAC-GCA(dist=158233),MTRR(dist=629198)	2500
16	64577001	64601000	intergenic	TRNAC-GCA(dist=163233),MTRR(dist=602698)	24000
16	64605001	64618000	intergenic	TRNAC-GCA(dist=191233),MTRR(dist=585698)	13000
16	64747501	64749500	intergenic	TRNAC-GCA(dist=333733),MTRR(dist=454198)	2000
16	64867501	64871000	intergenic	TRNAC-GCA(dist=453733),MTRR(dist=332698)	3500
16	67088001	67092000	exonic	LOC105602646	4000
16	67325001	67328000	intergenic	LOC105602646(dist=231771),ICE1(dist=213092)	3000
16	67363001	67367000	intergenic	LOC105602646(dist=269771),ICE1(dist=174092)	4000
16	67369001	67376000	intergenic	LOC105602646(dist=275771),ICE1(dist=165092)	7000
16	68179001	68182000	intergenic	ADAMTS16(dist=279326),IRX1(dist=1063786)	3000
16	68484001	68486500	intergenic	ADAMTS16(dist=584326),IRX1(dist=759286)	2500
16	68803501	68806000	intergenic	ADAMTS16(dist=903826),IRX1(dist=439786)	2500
16	69146501	69148500	intergenic	ADAMTS16(dist=1246826),IRX1(dist=97286)	2000
16	69791501	69795000	intergenic	LOC105602652(dist=351788),LOC105602654(dist=337020)	3500
16	69795001	69814000	intergenic	LOC105602652(dist=355288),LOC105602654(dist=318020)	19000
16	69906501	69908500	intergenic	LOC105602652(dist=466788),LOC105602654(dist=223520)	2000
16	69972501	69974500	intergenic	LOC105602652(dist=532788),LOC105602654(dist=157520)	2000
16	69992501	69995500	intergenic	LOC105602652(dist=552788),LOC105602654(dist=136520)	3000
16	70957001	70960000	intergenic	LOC105602658(dist=40765),IRX4(dist=315496)	3000
16	70999001	71001000	intergenic	LOC105602658(dist=82765),IRX4(dist=274496)	2000
16	71322501	71324500	upstream	LOC105608080	2000
16	71510001	71512000	exonic	LPCAT1	2000
16	71570501	71572500	intronic	LOC106991652	2000
17	1193501	1196500	intergenic	CPE(dist=606608),TLL1(dist=108624)	3000
17	1219001	1230000	intergenic	CPE(dist=632108),TLL1(dist=75124)	11000
17	1372501	1375000	intronic	TLL1	2500
17	1507501	1509500	intronic	TLL1	2000
17	1870501	1873000	intergenic	MAP9(dist=99206),NPY2R(dist=3103)	2500
17	2167001	2170000	intergenic	NPY2R(dist=286105),RBM46(dist=175112)	3000
17	2171001	2173500	intergenic	NPY2R(dist=290105),RBM46(dist=171612)	2500
17	3484001	3489500	exonic	LOC105602979	5500
17	5896501	5899000	intronic	GATB	2500
17	5901001	5903500	intronic	GATB	2500
17	6107001	6109500	intronic	FAM160A1	2500
17	7793001	7795000	intergenic	LOC105602712(dist=51101),LOC105602713(dist=56656)	2000
17	8157501	8160000	intronic	LOC106991695	2500
17	8779001	8781000	intergenic	LOC106991695(dist=414603),LOC101103351(dist=125965)	2000
17	8782501	8786000	intergenic	LOC106991695(dist=418103),LOC101103351(dist=120965)	3500
17	11330501	11334500	intronic	TTC29	4000
17	11399001	11403000	intergenic	TTC29(dist=50234),POU4F2(dist=4240)	4000
17	11816501	11819000	intergenic	LOC101109122(dist=7477),LOC105602727(dist=11527)	2500
17	13761501	13768000	intergenic	LOC105602739(dist=450725),FREM3(dist=157775)	6500
17	13782501	13790500	intergenic	LOC105602739(dist=471725),FREM3(dist=135275)	8000
17	14713501	14716000	intronic	INPP4B	2500
17	15101001	15105000	intronic	INPP4B	4000
17	19500501	19503000	intergenic	LOC105602767(dist=136610),PCDH18(dist=456181)	2500
17	19506001	19513500	intergenic	LOC105602767(dist=142110),PCDH18(dist=445681)	7500
17	20159501	20162000	intergenic	PCDH18(dist=185447),LOC101107137(dist=619031)	2500
17	20341001	20344500	intergenic	PCDH18(dist=366947),LOC101107137(dist=436531)	3500
17	20406501	20408500	intergenic	PCDH18(dist=432447),LOC101107137(dist=372531)	2000
17	20545501	20549000	intergenic	PCDH18(dist=571447),LOC101107137(dist=232031)	3500
17	21573501	21577000	intergenic	LOC101107137(dist=790506),TRNAW-CCA(dist=1983816)	3500
17	22165001	22169000	intergenic	LOC101107137(dist=1382006),TRNAW-CCA(dist=1391816)	4000
17	22447001	22449500	intergenic	LOC101107137(dist=1664006),TRNAW-CCA(dist=1111316)	2500
17	23128501	23132000	intergenic	NONE(dist=NONE),TRNAW-CCA(dist=428816)	3500
17	24042501	24045000	intergenic	PABPC4L(dist=221854),LOC105602770(dist=84089)	2500
17	25564001	25567000	intergenic	PCDH10(dist=720295),LOC101118560(dist=647161)	3000
17	25646501	25649500	intergenic	PCDH10(dist=802795),LOC101118560(dist=564661)	3000
17	26613501	26616000	intergenic	TRNAS-GGA(dist=322208),LOC105602775(dist=1736103)	2500
17	27371501	27374000	intergenic	TRNAS-GGA(dist=1080208),LOC105602775(dist=978103)	2500
17	30550001	30552500	intergenic	INTU(dist=820617),LOC101122981(dist=406545)	2500
17	30594501	30597000	intergenic	INTU(dist=865117),LOC101122981(dist=362045)	2500
17	31491001	31494000	intergenic	LOC101122981(dist=531442),FAT4(dist=475674)	3000
17	33048501	33051000	intergenic	ANKRD50(dist=256700),LOC101101922(dist=29672)	2500
17	35725001	35727500	intergenic	TRPC3(dist=261019),FSTL5(dist=212150)	2500
17	35763001	35766000	intergenic	TRPC3(dist=299019),FSTL5(dist=173650)	3000
17	35873001	35876000	intergenic	TRPC3(dist=409019),FSTL5(dist=63650)	3000
17	36410501	36413500	intronic	FSTL5	3000
17	37638001	37644000	intergenic	FSTL5(dist=774606),LOC101111319(dist=1406184)	6000
17	37772001	37778500	intergenic	FSTL5(dist=908606),LOC101111319(dist=1271684)	6500
17	38009001	38011500	intergenic	FSTL5(dist=1145606),LOC101111319(dist=1038684)	2500
17	38019501	38022000	intergenic	FSTL5(dist=1156106),LOC101111319(dist=1028184)	2500
17	38042001	38049500	intergenic	FSTL5(dist=1178606),LOC101111319(dist=1000684)	7500
17	38185501	38189000	intergenic	FSTL5(dist=1322106),LOC101111319(dist=861184)	3500
17	38200001	38203000	intergenic	FSTL5(dist=1336606),LOC101111319(dist=847184)	3000
17	38396501	38398500	intergenic	FSTL5(dist=1533106),LOC101111319(dist=651684)	2000
17	40074001	40076500	exonic	C17H4orf46	2500
17	40461501	40465000	intronic	TMEM144	3500
17	41280001	41282000	intergenic	LOC101108163(dist=264627),LOC101108423(dist=192539)	2000
17	41282001	41284500	intergenic	LOC101108163(dist=266627),LOC101108423(dist=190039)	2500
17	42545501	42548000	intergenic	PDGFC(dist=354611),LOC105602831(dist=135099)	2500
17	42643501	42646500	intergenic	PDGFC(dist=452611),LOC105602831(dist=36599)	3000
17	43793001	43795500	exonic	LOC101114390	2500
17	44216001	44218000	intergenic	LOC101116937(dist=32251),LOC106991702(dist=2798)	2000
17	45217001	45220500	intergenic	SFSWAP(dist=294093),ADGRD1(dist=382924)	3500
17	45347001	45349500	intergenic	SFSWAP(dist=424093),ADGRD1(dist=253924)	2500
17	45851501	45854000	exonic	RAN	2500
17	47048001	47050500	intronic	TMEM132D	2500
17	49430501	49433000	intergenic	LOC105602853(dist=226906),LOC101120019(dist=53725)	2500
17	50780001	50782500	intergenic	SCARB1(dist=196507),NCOR2(dist=28316)	2500
17	51480001	51484000	intronic	DNAH10	4000
17	55494001	55496500	intronic	CCDC60	2500
17	56284501	56287000	intergenic	SRRM4(dist=387206),SUDS3(dist=116104)	2500
17	59748001	59751000	intergenic	TBX3(dist=1730),LOC105602904(dist=125846)	3000
17	60642001	60644500	exonic	LHX5	2500
17	60995001	60998500	intergenic	SLC8B1(dist=16421),OAS2(dist=4333)	3500
17	61008001	61010000	exonic	OAS2	2000
17	61035001	61037500	UTR5	OAS2(XM_015101669.1:c.2881_2563delins0)	2500
17	61050001	61056500	exonic	LOC101110181	6500
17	62197501	62201000	exonic	PXN	3500
17	62536501	62539000	exonic	CABP1	2500
17	62621001	62623500	exonic	ACADS	2500
17	62836501	62839000	intronic	C17H12orf43	2500
17	65721501	65724000	intronic	SEZ6L	2500
17	65995001	65998000	ncRNA_exonic	LOC101105359	3000
17	66801001	66803500	intergenic	LOC101105359(dist=788047),MN1(dist=80270)	2500
17	68186501	68189000	intergenic	AP1B1(dist=9836),NEFH(dist=23170)	2500
17	68630001	68633000	exonic	MTMR3	3000
17	69010001	69013000	exonic	LOC101112166	3000
17	69197501	69200000	intronic	OSBP2	2500
17	69430501	69432500	exonic	INPP5J	2000
17	69440501	69443000	exonic	PLA2G3	2500
17	70122501	70165000	exonic	LOC101105442,LOC105601877,LOC106991686	42500
17	70173001	70180500	exonic	LOC101106716	7500
17	70196001	70201500	intergenic	LOC101106716(dist=18804),LOC101107996(dist=10404)	5500
17	70202001	70205500	intergenic	LOC101106716(dist=24804),LOC101107996(dist=6404)	3500
17	70205001	70210000	intergenic	LOC101106716(dist=27804),LOC101107996(dist=1904)	5000
17	70209501	70214500	exonic	LOC101107996	5000
17	70216001	70225000	exonic	LOC101108519	9000
17	70239501	70241500	intergenic	LOC101108519(dist=15618),NONE(dist=NONE)	2000
17	70244501	70246500	intergenic	NONE(dist=NONE),NONE(dist=NONE)	2000
17	70248501	70250500	intergenic	NONE(dist=NONE),ZNF280B(dist=18197)	2000
17	70262001	70282000	exonic	ZNF280B	20000
17	70283001	70305500	exonic	LOC101108258,LOC101117791	22500
17	70329001	70334000	intergenic	NONE(dist=NONE),TRNAS-GGA(dist=13726)	5000
17	70563501	70566000	exonic	LOC101111397,LOC106991688	2500
17	70565501	70568500	exonic	LOC101111397	3000
17	70608501	70611000	exonic	CABIN1	2500
17	70649001	70651000	intronic	CABIN1	2000
17	70720501	70723500	UTR5	GGT1(XM_015101440.1:c.7649_7441delins0)	3000
17	70977501	70979500	exonic	BCR	2000
17	71015001	71017000	intergenic	BCR(dist=19572),GNAZ(dist=63095)	2000
17	71046501	71048500	intergenic	BCR(dist=51072),GNAZ(dist=31595)	2000
17	71192501	71194500	exonic	TOP3B	2000
17	71399501	71402000	downstream	LOC101116768	2500
17	71438001	71440500	exonic	PI4KA	2500
17	71640001	71643000	exonic	SMPD4	3000
17	71766501	71768500	intergenic	DGCR14(dist=7176),SLC25A1(dist=2955)	2000
17	71828001	71830500	exonic	LOC101120607	2500
17	71840501	71842500	intronic	LOC101120607	2000
17	72158501	72160500	intergenic	LOC105612806(dist=9018),RTN4R(dist=58520)	2000
18	73501	76500	intergenic	NONE(dist=NONE),MKRN3(dist=199308)	3000
18	90501	92500	intergenic	NONE(dist=NONE),MKRN3(dist=183308)	2000
18	911001	913500	intergenic	LOC105603289(dist=187420),SNURF(dist=42098)	2500
18	1045001	1047500	ncRNA_exonic	LOC101114216	2500
18	1050001	1056000	ncRNA_exonic	LOC101114216	6000
18	1056001	1059500	ncRNA_exonic	LOC101114216	3500
18	3460501	3463500	intronic	GABRG3	3000
18	4048001	4050500	intronic	GABRG3	2500
18	4079001	4081000	intronic	GABRG3	2000
18	5202501	5205000	intronic	CERS3	2500
18	6061001	6065000	intronic	MEF2A	4000
18	7248001	7250000	intronic	PGPEP1L	2000
18	7740501	7742500	intergenic	LOC105603038(dist=344393),ARRDC4(dist=131155)	2000
18	7915501	7918000	ncRNA_intronic	LOC105603041	2500
18	8062501	8065000	intergenic	LOC105603041(dist=131645),LOC101112928(dist=658039)	2500
18	8906001	8908500	intergenic	LOC101112928(dist=46571),LOC105603042(dist=730283)	2500
18	13889501	13894500	intergenic	ST8SIA2(dist=196256),TRNAK-CUU(dist=94460)	5000
18	16313001	16316000	intronic	AGBL1	3000
18	16560001	16562500	intronic	AGBL1	2500
18	16645001	16647000	intronic	AGBL1	2000
18	16935001	16939500	intergenic	TRNAC-ACA(dist=135605),LOC105603075(dist=913658)	4500
18	18859001	18862500	intergenic	LOC101123328(dist=24548),LOC101123585(dist=21886)	3500
18	18864501	18872000	intergenic	LOC101123328(dist=30048),LOC101123585(dist=12386)	7500
18	18872501	18874500	intergenic	LOC101123328(dist=38048),LOC101123585(dist=9886)	2000
18	18876501	18878500	intergenic	LOC101123328(dist=42048),LOC101123585(dist=5886)	2000
18	18884501	18889000	exonic	LOC101123585	4500
18	18889501	18899000	intergenic	LOC101123585(dist=4174),LOC105603087(dist=24734)	9500
18	18929001	18931000	intergenic	LOC105603087(dist=3330),LOC101118056(dist=28894)	2000
18	18933501	18947000	intergenic	LOC105603087(dist=7830),LOC101118056(dist=12894)	13500
18	19100501	19108500	intergenic	LOC101120114(dist=12314),LOC101120360(dist=56470)	8000
18	19149501	19152500	intergenic	LOC101120114(dist=61314),LOC101120360(dist=12470)	3000
18	19259501	19265000	intergenic	LOC101121632(dist=1933),LOC101102268(dist=5669)	5500
18	19267001	19281500	exonic	LOC101102268	14500
18	19283501	19285500	intergenic	LOC101102268(dist=11903),LOC101121887(dist=26771)	2000
18	19291001	19293000	intergenic	LOC101102268(dist=19403),LOC101121887(dist=19271)	2000
18	19306501	19308500	intergenic	LOC101102268(dist=34903),LOC101121887(dist=3771)	2000
18	19351501	19355500	intergenic	LOC101122387(dist=8637),LOC101122633(dist=8984)	4000
18	19358001	19360000	intergenic	LOC101122387(dist=15137),LOC101122633(dist=4484)	2000
18	19754501	19758500	intronic	ABHD2	4000
18	20301001	20309500	exonic	ANPEP	8500
18	23177001	23179500	intronic	ADAMTSL3	2500
18	24087001	24089000	intergenic	MEX3B(dist=470545),MORF4L1(dist=74376)	2000
18	24100501	24105000	intergenic	MEX3B(dist=484045),MORF4L1(dist=58376)	4500
18	24114001	24122500	intergenic	MEX3B(dist=497545),MORF4L1(dist=40876)	8500
18	24125501	24128000	intergenic	MEX3B(dist=509045),MORF4L1(dist=35376)	2500
18	24766501	24768500	intergenic	KIAA1024(dist=138951),LOC101114058(dist=22057)	2000
18	26877001	26882000	ncRNA_intronic	LOC105603128	5000
18	28389001	28392500	intergenic	LOC106991735(dist=25212),CHRNA7(dist=163659)	3500
18	30923501	30926000	intronic	SCAPER	2500
18	32334501	32337000	exonic	MAN2C1	2500
18	33322501	33324500	intergenic	LOC105603157(dist=78651),STRA6(dist=18381)	2000
18	33409501	33412000	UTR3	ISLR2(XM_015101991.1:c.*1450_*335delins0)	2500
18	33713501	33718000	exonic	LOC101113279	4500
18	33736001	33738000	intergenic	LOC101113279(dist=20655),STXBP6(dist=143691)	2000
18	33761501	33765500	intergenic	LOC101113279(dist=46155),STXBP6(dist=116191)	4000
18	33828501	33831000	intergenic	LOC101113279(dist=113155),STXBP6(dist=50691)	2500
18	35596501	35599000	intronic	NOVA1	2500
18	36594501	36597000	ncRNA_intronic	LOC105603166	2500
18	37479001	37483000	intergenic	LOC105603166(dist=809665),FOXG1(dist=580691)	4000
18	38217001	38220500	exonic	LOC106991725	3500
18	39793001	39795000	intergenic	TRNAG-CCC(dist=238137),LOC105603172(dist=241399)	2000
18	40832501	40835000	exonic	DTD2	2500
18	42198501	42201000	intergenic	AKAP6(dist=125039),NPAS3(dist=106737)	2500
18	43439501	43442000	intergenic	LOC105603182(dist=72196),LOC105603181(dist=10056)	2500
18	44557501	44560500	intergenic	NFKBIA(dist=73593),INSM2(dist=49915)	3000
18	45532501	45535000	exonic	NKX2-1	2500
18	46255001	46257500	intronic	SLC25A21	2500
18	47011501	47014500	intergenic	TTC6(dist=181053),SSTR1(dist=158056)	3000
18	47482001	47484000	intergenic	TRNAY-GUA(dist=63476),TRNAW-CCA(dist=75825)	2000
18	47520001	47522000	intergenic	TRNAY-GUA(dist=101476),TRNAW-CCA(dist=37825)	2000
18	48639001	48641500	intergenic	LOC101103187(dist=103266),TRNAC-GCA(dist=1320428)	2500
18	49824001	49826500	intergenic	LOC101103187(dist=1288266),TRNAC-GCA(dist=135428)	2500
18	50791501	50794500	intergenic	LRFN5(dist=333062),NONE(dist=NONE)	3000
18	50927501	50931000	intergenic	LRFN5(dist=469062),NONE(dist=NONE)	3500
18	50935001	50941500	intergenic	LRFN5(dist=476562),NONE(dist=NONE)	6500
18	51782001	51792000	intergenic	LRFN5(dist=1323562),LOC101104431(dist=1299230)	10000
18	52005001	52007500	intergenic	LRFN5(dist=1546562),LOC101104431(dist=1083730)	2500
18	52084501	52086500	intergenic	LRFN5(dist=1626062),LOC101104431(dist=1004730)	2000
18	52732001	52737500	intergenic	NONE(dist=NONE),LOC101104431(dist=353730)	5500
18	58120001	58122000	exonic	LOC105614179	2000
18	62016501	62018500	intergenic	TRNAS-GGA(dist=98148),BCL11B(dist=742817)	2000
18	62602501	62605000	intergenic	TRNAS-GGA(dist=684148),BCL11B(dist=156317)	2500
18	62920001	62923000	intergenic	BCL11B(dist=60936),SETD3(dist=65006)	3000
18	63513501	63516000	intergenic	EML1(dist=30692),EVL(dist=17963)	2500
18	64127001	64129500	intergenic	BEGAIN(dist=93225),DLK1(dist=100768)	2500
18	64371501	64378000	intergenic	MIR493(dist=2272),MIR665(dist=1046)	6500
18	64392001	64394500	ncRNA_exonic	LOC105606646	2500
18	65098001	65100500	downstream	DIO3	2500
18	65237001	65239500	intergenic	DIO3(dist=139824),PPP2R5C(dist=43945)	2500
18	65885001	65887500	intergenic	ANKRD9(dist=29737),RCOR1(dist=119854)	2500
18	66355501	66360000	ncRNA_exonic	LOC101104348	4500
18	66381001	66385500	exonic	EXOC3L4	4500
18	66392001	66395500	intronic	EXOC3L4	3500
18	66396501	66398500	exonic	EXOC3L4	2000
18	66401001	66403500	exonic	TNFAIP2	2500
18	66421501	66424000	intergenic	TNFAIP2(dist=15396),LOC105603274(dist=6438)	2500
18	66439501	66441500	intergenic	LOC105603274(dist=8530),TRNAE-UUC(dist=18966)	2000
18	66451001	66453000	intergenic	LOC105603274(dist=20030),TRNAE-UUC(dist=7466)	2000
18	66517501	66519500	intergenic	LOC106990142(dist=9106),EIF5(dist=59612)	2000
18	66753001	66755000	exonic	TRMT61A	2000
18	67501001	67503500	intergenic	LOC106991749(dist=99881),LOC106991751(dist=181390)	2500
18	67575501	67578000	intergenic	LOC106991749(dist=174381),LOC106991751(dist=106890)	2500
18	67684501	67687500	exonic	LOC106991751	3000
18	67721001	67723000	exonic	INF2	2000
18	67970501	67983000	exonic	AHNAK2	12500
18	68097001	68099000	intergenic	LOC105603317(dist=19427),BRF1(dist=27535)	2000
18	68110001	68112000	intergenic	LOC105603317(dist=32427),BRF1(dist=14535)	2000
18	68119001	68121500	intergenic	LOC105603317(dist=41427),BRF1(dist=5035)	2500
18	68135501	68138500	exonic	BRF1	3000
18	68234501	68237000	intergenic	LOC101106466(dist=19128),LOC105603284(dist=22992)	2500
18	68287501	68289500	downstream	TMEM121	2000
18	68408501	68410500	intergenic	LOC101107738(dist=58582),LOC105603286(dist=23417)	2000
19	23501	27500	intergenic	NONE(dist=NONE),LOC105603319(dist=58081)	4000
19	31501	45000	intergenic	NONE(dist=NONE),LOC105603319(dist=40581)	13500
19	165501	167500	intronic	LOC101122140	2000
19	725001	729000	intergenic	LANCL2(dist=90559),EGFR(dist=44453)	4000
19	1112501	1115500	intergenic	EGFR(dist=129919),LOC101102183(dist=194644)	3000
19	1521001	1524000	intronic	NEK10	3000
19	2485501	2488500	intergenic	LOC105603333(dist=274298),CMC1(dist=88206)	3000
19	2821501	2823500	intronic	ZCWPW2	2000
19	2823501	2825500	intronic	ZCWPW2	2000
19	3491501	3493500	intronic	LOC106991755	2000
19	4295501	4300000	intronic	RBMS3	4500
19	7203501	7205500	intronic	CCR4	2000
19	7347001	7349500	intronic	GLB1	2500
19	8669001	8671500	intergenic	LOC105603358(dist=115697),LOC105603359(dist=228540)	2500
19	8691001	8693000	intergenic	LOC105603358(dist=137697),LOC105603359(dist=207040)	2000
19	8949001	8955500	intergenic	LOC105603359(dist=42576),ARPP21(dist=616177)	6500
19	10249001	10251000	intergenic	STAC(dist=64972),LOC105603362(dist=45807)	2000
19	10453001	10457000	intronic	MLH1	4000
19	11120501	11124000	intronic	ITGA9	3500
19	17137501	17140000	UTR5	SETD5(XM_012099555.2:c.36951_36873delins0,XM_015102317.1:c.42817_42723delins0,XM_015102313.1:c.41547_41453delins0,XM_015102312.1:c.41547_41453delins0,XM_015102314.1:c.41547_41453delins0,XM_015102316.1:c.41547_41453delins0,XM_015102309.1:c.41547_41453delins0,XM_015102318.1:c.42817_42723delins0,XM_012099549.2:c.41547_41453delins0,XM_012099550.2:c.41547_41453delins0,XM_012099553.2:c.41547_41453delin…	2500
19	19481501	19488000	intergenic	GRM7(dist=9594),LOC105603423(dist=358286)	6500
19	19837501	19839500	intergenic	GRM7(dist=365594),LOC105603423(dist=6786)	2000
19	19846001	19852000	exonic	LOC105603423	6000
19	20013501	20016000	intergenic	LOC105603423(dist=162417),LOC101103097(dist=272324)	2500
19	20096501	20101000	intergenic	LOC105603423(dist=245417),LOC101103097(dist=187324)	4500
19	22720501	22723500	intronic	CRBN	3000
19	23493001	23495500	intronic	CNTN4	2500
19	24354501	24356500	intergenic	CNTN4(dist=166441),LOC105603623(dist=394594)	2000
19	24547001	24552500	intergenic	CNTN4(dist=358941),LOC105603623(dist=198594)	5500
19	24678501	24681000	intergenic	CNTN4(dist=490441),LOC105603623(dist=70094)	2500
19	24758001	24760500	intergenic	LOC105603623(dist=4292),CNTN6(dist=153680)	2500
19	25755001	25761000	intergenic	CNTN6(dist=511686),CHL1(dist=178547)	6000
19	25892501	25897500	intergenic	CNTN6(dist=649186),CHL1(dist=42047)	5000
19	26786001	26788000	intergenic	NONE(dist=NONE),CNTN3(dist=335888)	2000
19	27197001	27199500	intronic	CNTN3	2500
19	27648501	27651000	intergenic	CNTN3(dist=228077),LOC105603436(dist=498722)	2500
19	28306001	28308500	intronic	PDZRN3	2500
19	29074501	29077000	intergenic	SHQ1(dist=100396),RYBP(dist=149146)	2500
19	29764001	29766500	intergenic	RYBP(dist=463192),EIF4E3(dist=132721)	2500
19	29961501	29964000	intergenic	EIF4E3(dist=8938),FOXP1(dist=85841)	2500
19	32727001	32731500	intronic	FAM19A4	4500
19	33618001	33622500	intergenic	FAM19A1(dist=128170),LOC105603452(dist=137812)	4500
19	36215501	36220000	intergenic	MAGI1(dist=150710),LOC105603471(dist=184742)	4500
19	36591501	36593500	ncRNA_intronic	LOC105603471	2000
19	42127001	42133000	intergenic	FHIT(dist=437088),C19H3orf67(dist=236947)	6000
19	42338501	42341000	intergenic	FHIT(dist=648588),C19H3orf67(dist=28947)	2500
19	42702001	42704500	intronic	FAM3D	2500
19	44089001	44092000	intronic	ARHGEF3	3000
19	48269001	48271500	exonic	SMIM4	2500
19	48336501	48339000	exonic	STAB1	2500
19	49574501	49580500	intronic	DOCK3	6000
19	50061501	50063500	downstream	GNAI2	2000
19	50386001	50388500	exonic	FAM212A,UBA7	2500
19	50500001	50502500	exonic	BSN	2500
19	50835001	50837500	UTR5	LOC106991782(XM_015102427.1:c.-2101_-691delins0,XM_015102429.1:c.-2101_-179delins0,XM_015102428.1:c.-2511_-691delins0)	2500
19	51174001	51176000	exonic	CELSR3	2000
19	51196001	51198500	exonic	CELSR3	2500
19	51206001	51208000	UTR3	CELSR3(XM_015102153.1:c.*608_*1790delins0)	2000
19	51398501	51400500	exonic	PLXNB1	2000
19	51519001	51522500	intergenic	NME6(dist=5530),LOC101112427(dist=9745)	3500
19	52694001	52696500	intronic	LOC101102765	2500
19	53472001	53475500	intronic	SLC6A20	3500
19	53766001	53770000	intronic	LARS2	4000
19	53953001	53956500	intergenic	LARS2(dist=81523),LOC101119765(dist=49327)	3500
19	54150001	54152500	intronic	ZDHHC3	2500
19	54400001	54402500	ncRNA_intronic	LOC106991785	2500
19	56044501	56047500	exonic	PLXND1	3000
19	57289001	57291500	intronic	LOC101108865	2500
19	57374501	57377000	intergenic	LOC106991759(dist=6390),C19H3orf20(dist=31642)	2500
19	57392001	57394500	intergenic	LOC106991759(dist=23890),C19H3orf20(dist=14142)	2500
19	57576501	57578500	intergenic	CCDC174(dist=86757),GRIP2(dist=13021)	2000
19	57689001	57691000	intronic	SLC6A6	2000
19	57803501	57807000	intergenic	LOC105603593(dist=42775),LSM3(dist=73383)	3500
19	58026001	58028500	intergenic	LOC105603595(dist=36401),FBLN2(dist=142367)	2500
19	58156001	58158000	intergenic	LOC105603595(dist=166401),FBLN2(dist=12867)	2000
19	58179501	58181500	exonic	FBLN2	2000
19	58214001	58216500	intergenic	FBLN2(dist=20666),HDAC11(dist=53836)	2500
19	58398501	58400500	exonic	NUP210	2000
19	58419001	58421500	exonic	NUP210	2500
19	58432501	58435500	intergenic	NUP210(dist=12032),LOC105603597(dist=212591)	3000
19	58553001	58555000	intergenic	NUP210(dist=132532),LOC105603597(dist=93091)	2000
19	58580001	58582500	intergenic	NUP210(dist=159532),LOC105603597(dist=65591)	2500
19	58665501	58668500	intergenic	LOC105603597(dist=14640),IQSEC1(dist=23035)	3000
19	58687501	58689500	intergenic	LOC105603597(dist=36640),IQSEC1(dist=2035)	2000
19	59015501	59018000	intergenic	RAB7A(dist=1605),RPN1(dist=56434)	2500
19	59133001	59135500	exonic	GATA2	2500
19	59139001	59141500	exonic	GATA2	2500
19	59243501	59246000	intergenic	EEFSEC(dist=9843),LOC105603605(dist=23531)	2500
19	59561001	59563000	intronic	MGLL	2000
19	59696001	59700500	exonic	ALDH1L1	4500
19	59766001	59768500	intronic	KLF15	2500
19	59814001	59816000	exonic	MCM2	2000
19	59913001	59916000	intronic	KLF15	3000
19	60075001	60077500	intronic	KLF15	2500
19	60208001	60210500	ncRNA_intronic	LOC101116871	2500
2	573501	579500	intergenic	TMEM18(dist=80814),SNTG2(dist=42076)	6000
2	615501	618000	intergenic	TMEM18(dist=122814),SNTG2(dist=3576)	2500
2	666501	672500	exonic	SNTG2	6000
2	716501	719500	exonic	TPO	3000
2	1405501	1408000	intergenic	MYT1L(dist=456359),TSSC1(dist=336752)	2500
2	1479001	1481000	intergenic	MYT1L(dist=529859),TSSC1(dist=263752)	2000
2	1570001	1572500	intergenic	MYT1L(dist=620859),TSSC1(dist=172252)	2500
2	1878001	1880000	intergenic	ADI1(dist=3721),LOC106990893(dist=8308)	2000
2	2915001	2918000	intronic	CDK5RAP2	3000
2	3021001	3025000	intronic	CDK5RAP2	4000
2	4271001	4273000	intronic	BRINP1	2000
2	4737501	4741000	intergenic	TRNAC-GCA(dist=301642),TRNAS-GGA(dist=78440)	3500
2	8027501	8030000	ncRNA_intronic	LOC105606553	2500
2	11125001	11127500	downstream	HSDL2	2500
2	12295501	12299000	intergenic	LOC101112627(dist=166099),LOC105606752(dist=58746)	3500
2	13153501	13155500	intergenic	C2H9orf152(dist=15219),LOC101114239(dist=2729)	2000
2	13276001	13278500	exonic	LOC101114239	2500
2	13719501	13723000	intergenic	LOC101114239(dist=45833),LOC105606785(dist=33956)	3500
2	14532501	14535000	intergenic	LOC105606795(dist=93394),LOC105606800(dist=157815)	2500
2	14960001	14962000	intergenic	LOC105606800(dist=257620),LOC105606808(dist=300599)	2000
2	15702001	15705500	intergenic	KLF4(dist=31620),TRNAW-CCA(dist=2554)	3500
2	16235501	16237500	UTR5	ZNF462(XM_012114291.2:c.58188_57998delins0)	2000
2	16347501	16350500	intergenic	LOC105606818(dist=104658),LOC105606822(dist=272343)	3000
2	18682001	18684500	exonic	LOC106990894	2500
2	19216501	19219000	intergenic	SMC2(dist=256133),CYLC2(dist=943347)	2500
2	19230501	19233500	intergenic	SMC2(dist=270133),CYLC2(dist=928847)	3000
2	20170001	20172000	intronic	CYLC2	2000
2	20217001	20221000	intergenic	CYLC2(dist=26636),GRIN3A(dist=1053552)	4000
2	20368501	20371000	intergenic	CYLC2(dist=178136),GRIN3A(dist=903552)	2500
2	20550501	20553500	intergenic	CYLC2(dist=360136),GRIN3A(dist=721052)	3000
2	21522501	21531000	intergenic	RNF20(dist=4399),TMEM246(dist=48632)	8500
2	21536501	21539000	intergenic	RNF20(dist=18399),TMEM246(dist=40632)	2500
2	21764501	21766500	intronic	PLPPR1	2000
2	22911501	22914500	intergenic	TRNAC-GCA(dist=101270),SPIN1(dist=176588)	3000
2	23219001	23221500	exonic	NXNL2	2500
2	24964501	24966500	downstream	LOC105606996	2000
2	24971501	24979500	intergenic	LOC105606996(dist=3539),LOC105606997(dist=128020)	8000
2	24980501	24985500	intergenic	LOC105606996(dist=12539),LOC105606997(dist=122020)	5000
2	25383501	25386000	intergenic	LOC105606997(dist=253707),DIRAS2(dist=113869)	2500
2	25566501	25568500	intergenic	DIRAS2(dist=32902),SYK(dist=102328)	2000
2	27826001	27828000	intronic	PHF2	2000
2	28118501	28123000	intronic	WNK2	4500
2	29209501	29211500	intergenic	CTSV(dist=4473),LOC101112888(dist=33338)	2000
2	29899001	29901500	intergenic	HSD17B3(dist=92601),ERCC6L2(dist=171386)	2500
2	32482501	32486500	intergenic	DAPK1(dist=381289),LOC105607140(dist=135261)	4000
2	33276001	33280500	intergenic	GAS1(dist=571022),ZCCHC6(dist=45247)	4500
2	34309001	34315000	intergenic	LOC105607155(dist=212899),NTRK2(dist=177138)	6000
2	35043501	35046000	intergenic	LOC106990929(dist=158271),SLC28A3(dist=197850)	2500
2	35946501	35949000	intergenic	TRNAC-GCA(dist=3593),IDNK(dist=4561)	2500
2	37898501	37901500	intronic	SMU1	3000
2	38331001	38333000	intronic	TRIM35	2000
2	40886001	40894000	intergenic	NEFM(dist=295764),ADAM7(dist=161060)	8000
2	41142501	41145000	intronic	ADAMDEC1	2500
2	41744001	41746500	exonic	STC1	2500
2	42398001	42400500	intergenic	CHMP7(dist=33047),LOC105612581(dist=8082)	2500
2	42402501	42411500	ncRNA_exonic	LOC105612581	9000
2	42417501	42428500	exonic	RHOBTB2	11000
2	43595501	43598000	intergenic	LOC105607439(dist=9761),GFRA2(dist=4063)	2500
2	44539001	44542000	intergenic	GFRA2(dist=839532),LOC101120470(dist=52629)	3000
2	46269001	46271500	intergenic	LOC105607498(dist=339022),LOC101123612(dist=298383)	2500
2	46337501	46340000	intergenic	LOC105607498(dist=407522),LOC101123612(dist=229883)	2500
2	46340501	46343500	intergenic	LOC105607498(dist=410522),LOC101123612(dist=226383)	3000
2	47224001	47226000	intronic	LOC101102546	2000
2	50173501	50176000	intergenic	ALDH1B1(dist=7921),SHB(dist=290828)	2500
2	51012001	51015000	intergenic	POLR1E(dist=9380),ZBTB5(dist=4411)	3000
2	51996001	51999500	intronic	RNF38	3500
2	52498001	52500500	exonic	NPR2	2500
2	53976501	53979500	intergenic	LOC101110212(dist=681366),LOC101110483(dist=592396)	3000
2	54525501	54528000	intergenic	LOC101110212(dist=1230366),LOC101110483(dist=43896)	2500
2	55270501	55279000	intergenic	LOC101111001(dist=2809),LOC101119878(dist=344209)	8500
2	55387001	55389500	intergenic	LOC101111001(dist=119309),LOC101119878(dist=233709)	2500
2	56126001	56129000	exonic	LOC101111526	3000
2	56253001	56257000	intergenic	LOC101111526(dist=123354),LOC101120137(dist=421755)	4000
2	56733001	56736500	intronic	TLE4	3500
2	57508501	57511000	intergenic	TRNAF-GAA(dist=355653),PSAT1(dist=628556)	2500
2	57972001	57974500	intergenic	TRNAF-GAA(dist=819153),PSAT1(dist=165056)	2500
2	60564001	60566000	intergenic	PCSK5(dist=109318),OSTF1(dist=627135)	2000
2	60776001	60778500	intergenic	PCSK5(dist=321318),OSTF1(dist=414635)	2500
2	62711501	62714000	intergenic	TRNAS-GGA(dist=69881),ANXA1(dist=319040)	2500
2	63940501	63942500	intronic	GDA	2000
2	64830001	64832500	intronic	TRPM3	2500
2	64934501	64936500	intronic	TRPM3	2000
2	67162501	67164500	ncRNA_intronic	LOC105607911	2000
2	67343001	67345000	intronic	PIP5K1B	2000
2	67783001	67785000	intronic	PGM5	2000
2	68443001	68446500	intronic	KANK1	3500
2	68941501	68945000	intergenic	DMRT2(dist=89477),LOC106990361(dist=496568)	3500
2	72355501	72358000	intronic	SLC1A1	2500
2	72530001	72532500	exonic	AK3	2500
2	74101001	74103500	intergenic	GLDC(dist=4422),LOC105608062(dist=2924)	2500
2	75296001	75298500	ncRNA_intronic	LOC106990942	2500
2	75498001	75500500	intergenic	LOC106990943(dist=21144),PTPRD(dist=211247)	2500
2	75589501	75591500	intergenic	LOC106990943(dist=112644),PTPRD(dist=120247)	2000
2	76979501	76981500	intronic	PTPRD	2000
2	77536501	77539500	intronic	PTPRD	3000
2	78428501	78432500	intergenic	PTPRD(dist=234521),LOC105611729(dist=1019650)	4000
2	78493501	78496000	intergenic	PTPRD(dist=299521),LOC105611729(dist=956150)	2500
2	79746001	79756000	intergenic	LOC105611729(dist=291786),TRNAC-GCA(dist=505063)	10000
2	79883001	79888000	intergenic	LOC105611729(dist=428786),TRNAC-GCA(dist=373063)	5000
2	79997001	79999000	intergenic	LOC105611729(dist=542786),TRNAC-GCA(dist=262063)	2000
2	85150001	85153000	intronic	CNTLN	3000
2	87355501	87358000	intergenic	RPS6(dist=22457),ACER2(dist=9226)	2500
2	87543501	87546500	intronic	SLC24A2	3000
2	88870501	88872500	intergenic	HACD4(dist=3194),LOC101103376(dist=29840)	2000
2	88969001	88971000	UTR5;UTR3	LOC105608288(XM_015093244.1:c.187_58delins0);LOC101104373(XM_012126940.2:c.*4058_*2222delins0)	2000
2	88986001	88989500	intergenic	LOC101104373(dist=11860),LOC101104634(dist=5854)	3500
2	88993001	89006500	exonic	LOC101104634	13500
2	89065001	89067000	intergenic	LOC101105135(dist=11537),KLHL9(dist=19226)	2000
2	89136501	89140000	exonic	LOC101105883	3500
2	89172501	89183000	intergenic	LOC101103702(dist=15256),LOC101106400(dist=8698)	10500
2	89183501	89186000	intergenic	LOC101103702(dist=26256),LOC101106400(dist=5698)	2500
2	89189001	89191500	upstream	LOC101106400	2500
2	89198501	89200500	intergenic	LOC101106400(dist=1789),LOC105611742(dist=2158)	2000
2	89231001	89236500	upstream	LOC101106658	5500
2	89255001	89267500	exonic	TP-1	12500
2	89766001	89768500	ncRNA_exonic	LOC105608356	2500
2	90542001	90544000	exonic	LOC105611746	2000
2	91836001	91838500	intergenic	LOC105608393(dist=43909),IZUMO3(dist=398041)	2500
2	92093001	92096000	intergenic	LOC105608393(dist=300909),IZUMO3(dist=140541)	3000
2	92300001	92304500	intergenic	IZUMO3(dist=60030),LOC780442(dist=678593)	4500
2	93360501	93362500	intergenic	TUSC1(dist=32866),LOC105608404(dist=1041531)	2000
2	93645001	93648500	intergenic	TUSC1(dist=317366),LOC105608404(dist=755531)	3500
2	94428001	94430500	ncRNA_intronic	LOC105608404	2500
2	95592501	95594500	intergenic	C2H9orf72(dist=349081),LINGO2(dist=60290)	2000
2	95596001	95598000	intergenic	C2H9orf72(dist=352581),LINGO2(dist=56790)	2000
2	97125001	97128000	intergenic	LINGO2(dist=38863),TRNAW-CCA(dist=538235)	3000
2	97917501	97920000	intergenic	TRNAW-CCA(dist=251195),LOC101112287(dist=693484)	2500
2	98005501	98008500	intergenic	TRNAW-CCA(dist=339195),LOC101112287(dist=604984)	3000
2	98162001	98164000	intergenic	TRNAW-CCA(dist=495695),LOC101112287(dist=449484)	2000
2	99753501	99757500	intergenic	LOC105608461(dist=563408),LOC105608475(dist=368575)	4000
2	99777001	99780500	intergenic	LOC105608461(dist=586908),LOC105608475(dist=345575)	3500
2	99914501	99917500	intergenic	LOC105608461(dist=724408),LOC105608475(dist=208575)	3000
2	100082001	100084000	intergenic	LOC105608461(dist=891908),LOC105608475(dist=42075)	2000
2	100594501	100597000	intergenic	NDUFB6(dist=83950),TMEM215(dist=99900)	2500
2	101043001	101045000	intronic	PBK	2000
2	101743501	101745500	exonic	FBXO16	2000
2	101746501	101754000	exonic	FBXO16	7500
2	101763501	101765500	intergenic	FBXO16(dist=11720),FZD3(dist=5743)	2000
2	101777501	101780000	intronic	FZD3	2500
2	101789501	101795000	intronic	FZD3	5500
2	101801001	101814000	exonic	FZD3	13000
2	101940001	101942500	ncRNA_intronic	LOC106990946	2500
2	102109501	102111500	intronic	INTS9	2000
2	102654001	102656500	intergenic	KIF13B(dist=54739),LOC105608520(dist=90857)	2500
2	103372501	103375000	exonic	RP1L1	2500
2	103602501	103605000	intergenic	PINX1(dist=40590),XKR6(dist=22382)	2500
2	104327501	104330000	intergenic	BLK(dist=124570),GATA4(dist=4440)	2500
2	104879501	104882500	intronic	GLRA3	3000
2	105077501	105080000	intergenic	GLRA3(dist=54825),LOC106990533(dist=25382)	2500
2	105084001	105091000	intergenic	GLRA3(dist=61325),LOC106990533(dist=14382)	7000
2	106247501	106251500	intergenic	LOC105608589(dist=6325),HMGB2(dist=15504)	4000
2	106560001	106562500	intronic	GALNTL6	2500
2	106588501	106591500	intronic	GALNTL6	3000
2	108125501	108128000	intergenic	GALNTL6(dist=117220),TRNAS-GGA(dist=1366640)	2500
2	108279001	108281500	intergenic	GALNTL6(dist=270720),TRNAS-GGA(dist=1213140)	2500
2	108621501	108626000	intergenic	GALNTL6(dist=613220),TRNAS-GGA(dist=868640)	4500
2	109440001	109443000	intergenic	GALNTL6(dist=1431720),TRNAS-GGA(dist=51640)	3000
2	109488501	109494500	upstream	TRNAS-GGA	6000
2	109631001	109634500	intergenic	TRNAS-GGA(dist=136291),LOC105608625(dist=184335)	3500
2	109926501	109929000	exonic	LOC105608622	2500
2	110900501	110903500	intergenic	LOC101122413(dist=25170),LOC105611786(dist=92469)	3000
2	111785501	111788500	intergenic	LOC101123441(dist=71105),LGSN(dist=183161)	3000
2	111790501	111795000	intergenic	LOC101123441(dist=76105),LGSN(dist=176661)	4500
2	111808001	111811000	intergenic	LOC101123441(dist=93605),LGSN(dist=160661)	3000
2	111855501	111857500	intergenic	LOC101123441(dist=141105),LGSN(dist=114161)	2000
2	111915001	111917000	intergenic	LOC101123441(dist=200605),LGSN(dist=54661)	2000
2	112697001	112708500	intergenic	LOC101102534(dist=3386),NIPA1(dist=39748)	11500
2	113593501	113596500	intronic	ARHGEF4	3000
2	113737501	113744500	intronic	FAM168B	7000
2	114157501	114161000	intergenic	LOC105608693(dist=280257),LOC101106144(dist=30774)	3500
2	114537501	114542500	intergenic	LOC105608704(dist=62889),LOC105608706(dist=320939)	5000
2	115052501	115055000	intergenic	LOC105608706(dist=180641),LOC105608719(dist=368172)	2500
2	115561001	115563000	intergenic	LOC105608719(dist=103642),LOC105608728(dist=319554)	2000
2	116080001	116082500	intergenic	HS6ST1(dist=17007),UGGT1(dist=77055)	2500
2	117294001	117296500	exonic	BIN1	2500
2	117302001	117305000	exonic	BIN1	3000
2	117310501	117312500	intergenic	BIN1(dist=4379),LOC105608783(dist=80297)	2000
2	118781001	118784500	intergenic	LOC105608837(dist=30676),WDR75(dist=11680)	3500
2	119650501	119653000	intergenic	COL3A1(dist=382678),GULP1(dist=33072)	2500
2	120447001	120450500	intergenic	GULP1(dist=433185),TFPI(dist=293582)	3500
2	121025001	121028500	intergenic	CALCRL(dist=56086),LOC105608872(dist=291019)	3500
2	121469501	121472000	intergenic	ZSWIM2(dist=26851),FAM171B(dist=1424)	2500
2	121889001	121892000	intergenic	ZC3H15(dist=113659),LOC101122056(dist=489994)	3000
2	121946501	121948500	intergenic	ZC3H15(dist=171159),LOC101122056(dist=433494)	2000
2	122139501	122144500	intergenic	ZC3H15(dist=364159),LOC101122056(dist=237494)	5000
2	122453001	122455500	intergenic	LOC101122056(dist=69000),FSIP2(dist=12209)	2500
2	124496001	124499000	intergenic	ZNF804A(dist=616560),LOC105608896(dist=260448)	3000
2	124511501	124513500	intergenic	ZNF804A(dist=632060),LOC105608896(dist=245948)	2000
2	124709001	124712000	intergenic	ZNF804A(dist=829560),LOC105608896(dist=47448)	3000
2	124712501	124714500	intergenic	ZNF804A(dist=833060),LOC105608896(dist=44948)	2000
2	124893501	124896500	ncRNA_intronic	LOC105608896	3000
2	125046001	125050000	ncRNA_intronic	LOC105608896	4000
2	125073501	125075500	ncRNA_intronic	LOC105608896	2000
2	125424501	125431000	exonic	LOC105608895	6500
2	128386501	128388500	intergenic	TRNAC-GCA(dist=15908),LOC105608946(dist=63376)	2000
2	128723501	128726500	intergenic	LOC105608946(dist=153425),CWC22(dist=201106)	3000
2	128929501	128932000	UTR5	CWC22(XM_012132290.2:c.-17330_-15994delins0)	2500
[truncated: 2,303 more rows]

## Sheet: Table S3
Table S3. QTLs information in sheep.
chr1	3074891	184481513	PUBMED_ID=20846385	1.30103	QTL_ID=14276	trait=muscle weight in carcass	Meat_and_Carcass
chr1	9415981	197331430	PUBMED_ID=20846385	1.30103	QTL_ID=14278	trait=Lean meat yield percentage	Meat_and_Carcass
chr1	10461730	266272301	PUBMED_ID=20846385	1.30103	QTL_ID=14277	trait=Carcass fat percentage	Meat_and_Carcass
chr1	22466263	22635127	PUBMED_ID=19389264	1.30103	QTL_ID=13974	trait=Average daily gain	Production
chr1	28801461	38929850	PUBMED_ID=20846385	1.30103	QTL_ID=14319	trait=muscle weight in carcass	Meat_and_Carcass
chr1	33678322	239366321	PUBMED_ID=20846385	1.30103	QTL_ID=14275	trait=Bone weight in carcass	Meat_and_Carcass
chr1	38250201	241976912	PUBMED_ID=17093215	1.30103	QTL_ID=17215	trait=Meat eicosapentaenoic acid content	Meat_and_Carcass
chr1	38250201	248896185	PUBMED_ID=17093215	1.30103	QTL_ID=17216	trait=Meat docosapentaenoic acid content	Meat_and_Carcass
chr1	38929851	62590979	PUBMED_ID=20846385	1.30103	QTL_ID=14321	trait=Carcass bone percentage	Meat_and_Carcass
chr1	40867645	86317290	PUBMED_ID=ISU0053	1.30103	QTL_ID=13885	trait=Body weight (8 weeks)	Production
chr1	43364424	43824859	PUBMED_ID=22767094	1.30103	QTL_ID=126070	trait=Hematocrit	Health
chr1	43804041	248896185	PUBMED_ID=17093215	1.30103	QTL_ID=17221	trait=Meat polyunsaturated fatty acid content	Meat_and_Carcass
chr1	51044701	51363058	PUBMED_ID=23810588	1.30103	QTL_ID=57735	trait=Milk protein percentage	Milk
chr1	61963767	80863999	PUBMED_ID=19863786	1.42022	QTL_ID=13986	trait=Immunoglobulin A level	Health
chr1	62675554	62845047	PUBMED_ID=ISU0053	1.30103	QTL_ID=13886	trait=Backfat at third lumbar	Meat_and_Carcass
chr1	66651618	67349950	PUBMED_ID=25074012	3.01341	QTL_ID=125773	trait=Fecal egg count	Health
chr1	66651618	67349950	PUBMED_ID=25074012	2.5986	QTL_ID=125774	trait=Fecal egg count	Health
chr1	68591109	68758405	PUBMED_ID=19389264	1.30103	QTL_ID=13921	trait=Body weight (43 weeks)	Production
chr1	69274972	69444810	PUBMED_ID=19389264	1.30103	QTL_ID=13941	trait=Average daily gain	Production
chr1	78177296	143550887	PUBMED_ID=20880338	1.30103	QTL_ID=14238	trait=Muscle depth at third lumbar	Meat_and_Carcass
chr1	78177296	143550887	PUBMED_ID=20880338	1.30103	QTL_ID=14241	trait=Muscle depth at third lumbar	Meat_and_Carcass
chr1	78177296	143550887	PUBMED_ID=20880338	1.30103	QTL_ID=14239	trait=Backfat at third lumbar	Meat_and_Carcass
chr1	87265004	88007267	PUBMED_ID=25074012	2.14267	QTL_ID=125775	trait=Fecal egg count	Health
chr1	87265004	88007267	PUBMED_ID=25074012	1.30277	QTL_ID=125776	trait=Fecal egg count	Health
chr1	88334025	143550887	PUBMED_ID=ISU0053	1.30103	QTL_ID=13884	trait=Body weight (20 weeks)	Production
chr1	97793349	120835288	PUBMED_ID=14555257	1.30103	QTL_ID=13674	trait=bone density	Production
chr1	109503739	131708841	PUBMED_ID=19863786	1.79588	QTL_ID=13987	trait=Fecal egg count	Health
chr1	120835289	138806261	PUBMED_ID=14555257	1.30103	QTL_ID=13676	trait=bone density	Production
chr1	120835289	138806261	PUBMED_ID=14555257	1.30103	QTL_ID=13677	trait=bone density	Production
chr1	120835289	138806261	PUBMED_ID=14555257	1.30103	QTL_ID=13675	trait=bone density	Production
chr1	136699390	142804495	PUBMED_ID=26791855	1.30103	QTL_ID=95610	trait=Fecal egg count	Health
chr1	138806262	168424311	PUBMED_ID=20846385	1.30103	QTL_ID=14322	trait=Carcass bone percentage	Meat_and_Carcass
chr1	149911083	232264047	PUBMED_ID=22444653	1.30103	QTL_ID=17228	trait=Fleece yield	Wool
chr1	162741066	162961404	PUBMED_ID=25204347	2	QTL_ID=146933	trait=Vocalization during arena test	Exterior
chr1	168424312	197150101	PUBMED_ID=20219065	2	QTL_ID=16602	trait=Reproductive seasonality	Reproduction
chr1	175795016	175964514	PUBMED_ID=19397522	1.30103	QTL_ID=13909	trait=Milk protein yield	Milk
chr1	177278007	197150101	PUBMED_ID=20846385	1.30103	QTL_ID=14320	trait=muscle weight in carcass	Meat_and_Carcass
chr1	193787187	193955608	PUBMED_ID=19397522	1.30103	QTL_ID=13910	trait=Milk protein yield	Milk
chr1	196992133	216193317	PUBMED_ID=20880338	2	QTL_ID=14240	trait=Muscle depth at third lumbar	Meat_and_Carcass
chr1	197150102	270901104	PUBMED_ID=20219065	2	QTL_ID=16603	trait=Reproductive seasonality	Reproduction
chr1	203543111	224018042	PUBMED_ID=22221026	2.6216	QTL_ID=16022	trait=Fecal egg count	Health
chr1	208537262	232434874	PUBMED_ID=22444653	1.30103	QTL_ID=17227	trait=Fleece yield	Wool
chr1	237258269	237427943	PUBMED_ID=19389264	1.30103	QTL_ID=13932	trait=Body weight (83 weeks)	Production
chr1	237258269	237427943	PUBMED_ID=19389264	1.30103	QTL_ID=13948	trait=Average daily gain	Production
chr1	237258269	237427943	PUBMED_ID=19389264	1.30103	QTL_ID=13955	trait=Average daily gain	Production
chr1	237258269	237427943	PUBMED_ID=19389264	1.30103	QTL_ID=13964	trait=Average daily gain	Production
chr1	238943193	239113139	PUBMED_ID=ISU0053	1.30103	QTL_ID=13887	trait=Body weight (20 weeks)	Production
chr1	240124606	254644062	PUBMED_ID=22444653	1.30103	QTL_ID=17229	trait=Fiber curvature	Wool
chr1	245029211	245223882	PUBMED_ID=25204347	1.30103	QTL_ID=140524	trait=Vocalization during isolation box test	Exterior
chr1	245223883	245300685	PUBMED_ID=25204347	2	QTL_ID=146963	trait=Breech traits	Sheep_trait
chr1	245223883	245300685	PUBMED_ID=25204347	3	QTL_ID=146953	trait=Vocalization during isolation box test	Exterior
chr2	2232897	206213983	PUBMED_ID=17093215	1.30103	QTL_ID=17213	trait=Meat arachidonic acid content	Meat_and_Carcass
chr2	6968922	234590203	PUBMED_ID=17093215	1.30103	QTL_ID=17217	trait=Meat docosapentaenoic acid content	Meat_and_Carcass
chr2	6968922	238094758	PUBMED_ID=17093215	1.30103	QTL_ID=17214	trait=Meat eicosapentaenoic acid content	Meat_and_Carcass
chr2	6968922	238094758	PUBMED_ID=17093215	1.30103	QTL_ID=17210	trait=Meat linolenic acid content	Meat_and_Carcass
chr2	8828788	248882924	PUBMED_ID=19397522	1.30103	QTL_ID=13915	trait=Milk fat percentage	Milk
chr2	11491680	11685719	PUBMED_ID=22767094	2	QTL_ID=126071	trait=Pepsinogen level	Health
chr2	15366409	15432367	PUBMED_ID=25204347	3	QTL_ID=146959	trait=Locomotion during isolation box test	Exterior
chr2	25961453	50406358	PUBMED_ID=21787947	1.34872	QTL_ID=14179	trait=Rump width	Exterior
chr2	26512919	246130386	PUBMED_ID=20846385	1.30103	QTL_ID=14280	trait=Body weight (slaughter)	Production
chr2	32052995	207432142	PUBMED_ID=23810588	1.30103	QTL_ID=57738	trait=Milk protein percentage	Milk
chr2	37137968	37296100	PUBMED_ID=19397522	1.30103	QTL_ID=13911	trait=Milk protein percentage	Milk
chr2	47490105	65053443	PUBMED_ID=23810588	1.30103	QTL_ID=57736	trait=Milk fat yield	Milk
chr2	51659579	55575497	PUBMED_ID=23810588	3	QTL_ID=57720	trait=Milk fat yield	Milk
chr2	52042920	55767698	PUBMED_ID=23810588	3	QTL_ID=57718	trait=Milk Yield	Milk
chr2	52042920	65053443	PUBMED_ID=23810588	1.30103	QTL_ID=57737	trait=Milk Yield	Milk
chr2	54655052	55482483	PUBMED_ID=23810588	3	QTL_ID=57719	trait=Milk protein yield	Milk
chr2	55073879	247073503	PUBMED_ID=20846385	1.30103	QTL_ID=14279	trait=Hot carcass weight	Meat_and_Carcass
chr2	55943477	56098863	PUBMED_ID=19397522	1.30103	QTL_ID=13913	trait=Milk fat percentage	Milk
chr2	70072165	70224667	PUBMED_ID=ISU0053	1.30103	QTL_ID=13889	trait=Backfat at third lumbar	Meat_and_Carcass
chr2	71352090	71510024	PUBMED_ID=ISU0053	1.30103	QTL_ID=13888	trait=Backfat at third lumbar	Meat_and_Carcass
chr2	77493783	172234174	PUBMED_ID=16282610	1.30103	QTL_ID=14164	trait=Meat color a*	Meat_and_Carcass
chr2	77493783	172234174	PUBMED_ID=16282610	1.30103	QTL_ID=14162	trait=Ultimate pH	Meat_and_Carcass
chr2	80421122	80579220	PUBMED_ID=19397522	1.30103	QTL_ID=13912	trait=Milk protein percentage	Milk
chr2	81505667	158573988	PUBMED_ID=16282610	1.30103	QTL_ID=14167	trait=Meat color L*	Meat_and_Carcass
chr2	82404220	82564101	PUBMED_ID=19397522	1.30103	QTL_ID=13914	trait=Milk fat percentage	Milk
chr2	83353824	172234174	PUBMED_ID=16282610	1.30103	QTL_ID=14165	trait=Meat color b*	Meat_and_Carcass
chr2	83353824	172234174	PUBMED_ID=16282610	1.30103	QTL_ID=14168	trait=Meat color a*	Meat_and_Carcass
chr2	83353824	172234174	PUBMED_ID=16282610	1.30103	QTL_ID=14169	trait=Meat color b*	Meat_and_Carcass
chr2	91781527	172234174	PUBMED_ID=16282610	1.30103	QTL_ID=14166	trait=shear force	Meat_and_Carcass
chr2	92566576	172234174	PUBMED_ID=16282610	1.30103	QTL_ID=14163	trait=Meat color L*	Meat_and_Carcass
chr2	97237630	117850052	PUBMED_ID=16751773	2.88606	QTL_ID=14161	trait=Hindquarter weight	Meat_and_Carcass
chr2	135189367	135290502	PUBMED_ID=25204347	2	QTL_ID=146967	trait=Breech traits	Sheep_trait
chr2	135189367	135290502	PUBMED_ID=25204347	2	QTL_ID=146866	trait=Vocalization behavior	Exterior
chr2	135189367	135290502	PUBMED_ID=25204347	1.30103	QTL_ID=146901	trait=Vocalization behavior	Exterior
chr2	155229899	155270196	PUBMED_ID=25204347	2	QTL_ID=146936	trait=Vocalization during arena test	Exterior
chr2	155229899	155270196	PUBMED_ID=25204347	1.30103	QTL_ID=140511	trait=Vocalization during arena test	Exterior
chr2	171324028	171430046	PUBMED_ID=25204347	2	QTL_ID=146939	trait=Locomotion during arena test	Exterior
chr2	171324028	171430046	PUBMED_ID=25204347	1.30103	QTL_ID=140515	trait=Locomotion during arena test	Exterior
chr2	178839850	198487228	PUBMED_ID=20394603	1.30103	QTL_ID=14147	trait=Milk Yield	Milk
chr2	188025873	188465697	PUBMED_ID=26791855	1.30103	QTL_ID=95615	trait=Immunoglobulin A level	Health
chr2	193167185	193192776	PUBMED_ID=25204347	2	QTL_ID=146979	trait=Breech traits	Sheep_trait
chr2	193167185	193192776	PUBMED_ID=25204347	1.30103	QTL_ID=140501	trait=Vocalization during arena test	Exterior
chr2	193167185	193192776	PUBMED_ID=25204347	2	QTL_ID=146914	trait=Vocalization during arena test	Exterior
chr2	198506411	198546435	PUBMED_ID=25204347	1.30103	QTL_ID=146891	trait=Locomotor activity	Exterior
chr2	219827144	239878351	PUBMED_ID=23051556	2	QTL_ID=19800	trait=Worm count	Health
chr2	219827144	239878351	PUBMED_ID=23051556	2	QTL_ID=19802	trait=Change in hematocrit	Health
chr2	219827144	239878351	PUBMED_ID=23051556	2	QTL_ID=19801	trait=Haemonchus contortus FEC	Health
chr2	219827144	239878351	PUBMED_ID=23051556	2	QTL_ID=19790	trait=Change in hematocrit	Health
chr2	219827144	239878351	PUBMED_ID=23051556	2	QTL_ID=19789	trait=Haemonchus contortus FEC	Health
chr2	221399161	248882924	PUBMED_ID=14555257	1.30103	QTL_ID=13678	trait=bone density	Production
chr2	233463270	233500623	PUBMED_ID=25204347	3	QTL_ID=146909	trait=Vocalization during arena test	Exterior
chr3	900938	1096048	PUBMED_ID=25204347	2	QTL_ID=146951	trait=Vocalization during corridor test	Exterior
chr3	1162326	223996068	PUBMED_ID=11420622	3.30103	QTL_ID=14014	trait=Staple length	Wool
chr3	3549407	3685280	PUBMED_ID=25204347	2	QTL_ID=146981	trait=Breech traits	Sheep_trait
chr3	10846172	10994020	PUBMED_ID=19389264	3	QTL_ID=13942	trait=Average daily gain	Production
chr3	11581498	11730410	PUBMED_ID=19389264	1.30103	QTL_ID=13922	trait=Body weight (43 weeks)	Production
chr3	13991217	74485483	PUBMED_ID=19389264	2.30103	QTL_ID=13927	trait=Body weight (56 weeks)	Production
chr3	14987073	36894804	PUBMED_ID=20388239	1.30103	QTL_ID=14155	trait=Trichostrongylus colubriformis FEC	Health
chr3	15500889	15650494	PUBMED_ID=ISU0053	1.30103	QTL_ID=13890	trait=Body weight (20 weeks)	Production
chr3	16144656	16292028	PUBMED_ID=ISU0053	1.30103	QTL_ID=13891	trait=Backfat at third lumbar	Meat_and_Carcass
chr3	18104660	18254083	PUBMED_ID=ISU0053	1.30103	QTL_ID=13892	trait=Backfat at third lumbar	Meat_and_Carcass
chr3	22143365	22221310	PUBMED_ID=25204347	1.30103	QTL_ID=140512	trait=Vocalization during arena test	Exterior
chr3	41972912	188499207	PUBMED_ID=20846385	1.30103	QTL_ID=14281	trait=internal fat amount	Meat_and_Carcass
chr3	49125863	156534049	PUBMED_ID=17093215	1.30103	QTL_ID=17220	trait=Meat conjugated linoleic acid content	Meat_and_Carcass
chr3	60315106	60463715	PUBMED_ID=19389264	1.30103	QTL_ID=13956	trait=Average daily gain	Production
chr3	60315106	60463715	PUBMED_ID=19389264	2.30103	QTL_ID=13971	trait=Average daily gain	Production
chr3	64324213	69593154	PUBMED_ID=26856324	1.30103	QTL_ID=95816	trait=bone density	Production
chr3	66751037	71911412	PUBMED_ID=26856324	1.30103	QTL_ID=95817	trait=bone density	Production
chr3	69636933	74955906	PUBMED_ID=26856324	1.30103	QTL_ID=95818	trait=bone density	Production
chr3	74485484	77076032	PUBMED_ID=19389264	2.30103	QTL_ID=13949	trait=Average daily gain	Production
chr3	74485484	77076032	PUBMED_ID=19389264	2.30103	QTL_ID=13933	trait=Body weight (56 weeks)	Production
chr3	78567323	79164027	PUBMED_ID=25074012	1.71444	QTL_ID=125777	trait=Fecal egg count	Health
chr3	78567323	79164027	PUBMED_ID=25074012	1.61979	QTL_ID=125778	trait=Fecal egg count	Health
chr3	96997526	97041571	PUBMED_ID=23810588	1.30103	QTL_ID=57740	trait=Milk Yield	Milk
chr3	97967733	98360846	PUBMED_ID=25074012	3.12761	QTL_ID=125779	trait=Fecal egg count	Health
chr3	97967733	98360846	PUBMED_ID=25074012	2.85387	QTL_ID=125780	trait=Fecal egg count	Health
chr3	124007177	124062538	PUBMED_ID=25204347	3	QTL_ID=146938	trait=Vocalization during arena test	Exterior
chr3	127183401	157624046	PUBMED_ID=20388239	1.30103	QTL_ID=14156	trait=Change in eosinophil number	Health
chr3	128056658	128121731	PUBMED_ID=25204347	2	QTL_ID=146863	trait=Vocalization behavior	Exterior
chr3	129162958	140464090	PUBMED_ID=23810588	1.30103	QTL_ID=57741	trait=Milk protein percentage	Milk
chr3	130093610	148583735	PUBMED_ID=19076734	1.30103	QTL_ID=13787	trait=Body weight	Production
chr3	131680133	139222568	PUBMED_ID=22497507	10.0372	QTL_ID=17200	trait=Milk protein percentage	Milk
chr3	131680133	167002623	PUBMED_ID=22444653	1.30103	QTL_ID=17230	trait=Body weight (birth)	Production
chr3	134354374	194127767	PUBMED_ID=23810588	1.30103	QTL_ID=57739	trait=Milk fat percentage	Milk
chr3	138346323	138489785	PUBMED_ID=22440166	1.30103	QTL_ID=17184	trait=Nematodirus FEC	Health
chr3	138420500	155873316	PUBMED_ID=19397522	2.48149	QTL_ID=13905	trait=Milk protein percentage	Milk
chr3	147627255	147776830	PUBMED_ID=22440166	1.30103	QTL_ID=17182	trait=Nematodirus FEC	Health
chr3	155576814	155725456	PUBMED_ID=22440166	1.30103	QTL_ID=17189	trait=Strongyle FEC	Health
chr3	167533287	167636212	PUBMED_ID=25204347	2	QTL_ID=146921	trait=Locomotion during arena test	Exterior
chr3	173411626	173689004	PUBMED_ID=25204347	2	QTL_ID=146928	trait=Vocalization during arena test	Exterior
chr3	180712891	180867958	PUBMED_ID=22440166	1.30103	QTL_ID=17186	trait=Body weight (20 weeks)	Production
chr3	182568256	184496779	PUBMED_ID=22440166	1.30103	QTL_ID=17188	trait=Nematodirus FEC	Health
chr3	189089689	201293542	PUBMED_ID=22221026	3.32239	QTL_ID=16036	trait=Hematocrit	Health
chr3	190405996	207871232	PUBMED_ID=20219065	2	QTL_ID=16605	trait=Reproductive seasonality	Reproduction
chr3	190405996	207871232	PUBMED_ID=20219065	1.30103	QTL_ID=16604	trait=Reproductive seasonality	Reproduction
chr3	192694504	192842799	PUBMED_ID=22440166	1.30103	QTL_ID=17183	trait=Strongyle FEC	Health
chr3	201293543	212107324	PUBMED_ID=22221026	3.74715	QTL_ID=16023	trait=Fecal egg count	Health
chr3	210768820	210916861	PUBMED_ID=19397522	1.30103	QTL_ID=13908	trait=Milk protein percentage	Milk
chr3	220125687	220301289	PUBMED_ID=25204347	1.30103	QTL_ID=140516	trait=Locomotion during arena test	Exterior
chr4	6792210	115027450	PUBMED_ID=11420622	1.30103	QTL_ID=14019	trait=Primary fiber diameter coefficient of variance	Wool
chr4	9552872	9586353	PUBMED_ID=25204347	1.30103	QTL_ID=140529	trait=Locomotion during isolation box test	Exterior
chr4	10770414	26916572	PUBMED_ID=23051556	2	QTL_ID=19803	trait=Haemonchus contortus FEC	Health
chr4	10770414	37678390	PUBMED_ID=22444653	1.30103	QTL_ID=17232	trait=Body weight	Production
chr4	23516710	32740288	PUBMED_ID=22444653	2	QTL_ID=17231	trait=Body weight	Production
chr4	26305565	26396029	PUBMED_ID=25204347	2	QTL_ID=147075	trait=Reactivity to humans	Exterior
chr4	35929944	36199496	PUBMED_ID=22767094	2	QTL_ID=126072	trait=Worm length	Health
chr4	42369372	42392086	PUBMED_ID=25204347	3	QTL_ID=146940	trait=Locomotion during arena test	Exterior
chr4	44972116	45375647	PUBMED_ID=25074012	3.00362	QTL_ID=125781	trait=Fecal egg count	Health
chr4	44972116	45375647	PUBMED_ID=25074012	2.42829	QTL_ID=125782	trait=Fecal egg count	Health
chr4	54010907	57978582	PUBMED_ID=26791855	1.30103	QTL_ID=95611	trait=Immunoglobulin A level	Health
chr4	56411844	56459146	PUBMED_ID=25204347	1.30103	QTL_ID=146870	trait=Vocalization behavior	Exterior
chr4	74326324	76487633	PUBMED_ID=23810588	1.33724	QTL_ID=57721	trait=Milk fat percentage	Milk
chr4	81297197	81503569	PUBMED_ID=22767094	2	QTL_ID=126073	trait=Abomasom pH	Health
chr4	83197614	83662710	PUBMED_ID=25074012	3	QTL_ID=125783	trait=Fecal egg count	Health
chr4	83197614	83662710	PUBMED_ID=25074012	2.27572	QTL_ID=125784	trait=Fecal egg count	Health
chr5	2604545	91289880	PUBMED_ID=17093215	1.30103	QTL_ID=17204	trait=Meat palmitoleic acid content	Meat_and_Carcass
chr5	22650588	34412558	PUBMED_ID=21787947	1.5376	QTL_ID=14180	trait=Stature	Exterior
chr5	33999046	34412558	PUBMED_ID=21787947	1.34008	QTL_ID=14181	trait=Foot angle	Exterior
chr5	43638006	43675909	PUBMED_ID=25204347	2	QTL_ID=146956	trait=Vocalization during isolation box test	Exterior
chr5	45029358	45132298	PUBMED_ID=25204347	2	QTL_ID=146941	trait=Locomotion during arena test	Exterior
chr5	45029358	45132298	PUBMED_ID=25204347	1.30103	QTL_ID=140517	trait=Locomotion during arena test	Exterior
chr5	57846722	57923297	PUBMED_ID=25204347	1.30103	QTL_ID=146876	trait=Locomotor activity	Exterior
chr5	61367763	61666824	PUBMED_ID=22767094	1.30103	QTL_ID=126075	trait=Immunoglobulin G level	Health
chr5	72904244	72964538	PUBMED_ID=25204347	2	QTL_ID=140492	trait=Vocalization during arena test	Exterior
chr5	72904244	72964538	PUBMED_ID=25204347	2	QTL_ID=146916	trait=Vocalization during arena test	Exterior
chr5	72904244	72964538	PUBMED_ID=25204347	2	QTL_ID=146929	trait=Vocalization during arena test	Exterior
chr5	74380267	74413219	PUBMED_ID=23810588	1.30103	QTL_ID=57742	trait=Milk protein percentage	Milk
chr5	74380267	75927368	PUBMED_ID=23810588	1.88606	QTL_ID=57722	trait=Milk protein percentage	Milk
chr5	83539333	94219239	PUBMED_ID=19076734	1.30103	QTL_ID=13786	trait=Age at maximum daily gain	Production
chr5	83797157	83865760	PUBMED_ID=25204347	3	QTL_ID=146969	trait=Breech traits	Sheep_trait
chr5	83797157	83865760	PUBMED_ID=25204347	1.30103	QTL_ID=146871	trait=Vocalization behavior	Exterior
chr5	83797157	83865760	PUBMED_ID=25204347	3	QTL_ID=146947	trait=Vocalization during corridor test	Exterior
chr5	84325533	84704031	PUBMED_ID=22767094	1.30103	QTL_ID=126074	trait=Haemonchus contortus FEC	Health
chr5	86388929	86645353	PUBMED_ID=22767094	2	QTL_ID=126078	trait=Hematocrit	Health
chr5	88799686	93468871	PUBMED_ID=23810588	1.33724	QTL_ID=57723	trait=Milk protein yield	Milk
chr5	92386188	92638060	PUBMED_ID=22767094	1.30103	QTL_ID=126076	trait=Immunoglobulin G level	Health
chr5	93873053	94039434	PUBMED_ID=22767094	2	QTL_ID=126079	trait=Pepsinogen level	Health
chr5	95140849	95612551	PUBMED_ID=25074012	2.78516	QTL_ID=125785	trait=Fecal egg count	Health
chr5	95140849	95612551	PUBMED_ID=25074012	2.34679	QTL_ID=125786	trait=Fecal egg count	Health
chr5	105332220	105771386	PUBMED_ID=22767094	2	QTL_ID=126080	trait=Pepsinogen level	Health
chr6	2293961	98328283	PUBMED_ID=20846385	1.30103	QTL_ID=14284	trait=Body weight (slaughter)	Production
chr6	10761099	10911428	PUBMED_ID=18493086	1.74473	QTL_ID=13979	trait=scrapie susceptibility	Health
chr6	14025144	61970941	PUBMED_ID=20846385	1.30103	QTL_ID=14283	trait=Hot carcass weight	Meat_and_Carcass
chr6	21926985	22079103	PUBMED_ID=19389264	3	QTL_ID=13965	trait=Average daily gain	Production
chr6	23338980	23490286	PUBMED_ID=19389264	1.30103	QTL_ID=13957	trait=Average daily gain	Production
chr6	24922407	30221034	PUBMED_ID=26856324	1.30103	QTL_ID=95789	trait=Bone area	Meat_and_Carcass
chr6	24922407	30221034	PUBMED_ID=26856324	1.30103	QTL_ID=95795	trait=Bone area	Meat_and_Carcass
chr6	24990660	62495930	PUBMED_ID=22221026	4.17783	QTL_ID=16024	trait=Fecal egg count	Health
chr6	27810898	33398184	PUBMED_ID=26856324	1.30103	QTL_ID=95784	trait=Total bone	Production
chr6	27810898	33398184	PUBMED_ID=26856324	1.30103	QTL_ID=95790	trait=Bone area	Meat_and_Carcass
chr6	27810898	33398184	PUBMED_ID=26856324	1.30103	QTL_ID=95796	trait=Bone area	Meat_and_Carcass
chr6	27810898	33398184	PUBMED_ID=26856324	1.30103	QTL_ID=95819	trait=fat weight in carcass	Meat_and_Carcass
chr6	27810898	33398184	PUBMED_ID=26856324	1.30103	QTL_ID=95837	trait=Total fat area	Meat_and_Carcass
	30239311	36768153	PUBMED_ID=26856324	1.30103	QTL_ID=95820	trait=fat weight in carcass	Meat_and_Carcass
chr6	30239311	36768153	PUBMED_ID=26856324	1.30103	QTL_ID=95827	trait=Total fat area	Meat_and_Carcass
chr6	30239311	36768153	PUBMED_ID=26856324	1.30103	QTL_ID=95828	trait=Total fat area	Meat_and_Carcass
chr6	30239311	36768153	PUBMED_ID=26856324	1.30103	QTL_ID=95850	trait=Fat density	Meat_and_Carcass
chr6	30239311	36768153	PUBMED_ID=26856324	1.30103	QTL_ID=95785	trait=Total bone	Production
chr6	30239311	36768153	PUBMED_ID=26856324	1.30103	QTL_ID=95791	trait=Bone area	Meat_and_Carcass
chr6	30239311	36768153	PUBMED_ID=26856324	1.30103	QTL_ID=95797	trait=Bone area	Meat_and_Carcass
chr6	33423894	39230785	PUBMED_ID=26856324	1.30103	QTL_ID=95792	trait=Bone area	Meat_and_Carcass
chr6	33423894	39230785	PUBMED_ID=26856324	1.30103	QTL_ID=95798	trait=Bone area	Meat_and_Carcass
chr6	33423894	39230785	PUBMED_ID=26856324	1.30103	QTL_ID=95821	trait=fat weight in carcass	Meat_and_Carcass
chr6	33423894	39230785	PUBMED_ID=26856324	1.30103	QTL_ID=95830	trait=Total fat area	Meat_and_Carcass
chr6	33423894	39230785	PUBMED_ID=26856324	1.30103	QTL_ID=95831	trait=Total fat area	Meat_and_Carcass
chr6	33423894	39230785	PUBMED_ID=26856324	1.30103	QTL_ID=95832	trait=Fat density	Meat_and_Carcass
chr6	33423894	39230785	PUBMED_ID=26856324	1.30103	QTL_ID=95863	trait=Muscle density	Meat_and_Carcass
chr6	36840666	41831226	PUBMED_ID=26856324	1.30103	QTL_ID=95822	trait=fat weight in carcass	Meat_and_Carcass
chr6	36840666	41831226	PUBMED_ID=26856324	1.30103	QTL_ID=95838	trait=Total fat area	Meat_and_Carcass
chr6	36840666	41831226	PUBMED_ID=26856324	1.30103	QTL_ID=95839	trait=Total fat area	Meat_and_Carcass
chr6	36840666	41831226	PUBMED_ID=26856324	1.30103	QTL_ID=95840	trait=Fat density	Meat_and_Carcass
chr6	36840666	41831226	PUBMED_ID=26856324	1.30103	QTL_ID=95793	trait=Bone area	Meat_and_Carcass
chr6	36840666	41831226	PUBMED_ID=26856324	1.30103	QTL_ID=95799	trait=Bone area	Meat_and_Carcass
chr6	37755555	37905052	PUBMED_ID=19389264	2.30103	QTL_ID=13934	trait=Body weight (83 weeks)	Production
chr6	37755555	37905052	PUBMED_ID=19389264	2.30103	QTL_ID=13950	trait=Average daily gain	Production
chr6	39035602	39185787	PUBMED_ID=19389264	2.30103	QTL_ID=13928	trait=Body weight (56 weeks)	Production
chr6	39035602	39185787	PUBMED_ID=19389264	2.30103	QTL_ID=13943	trait=Average daily gain	Production
chr6	39253349	44148276	PUBMED_ID=26856324	1.30103	QTL_ID=95794	trait=Bone area	Meat_and_Carcass
chr6	39253349	44148276	PUBMED_ID=26856324	1.30103	QTL_ID=95842	trait=Fat density	Meat_and_Carcass
chr6	39712438	39862834	PUBMED_ID=19389264	2.30103	QTL_ID=13923	trait=Body weight (43 weeks)	Production
chr6	41856585	46592646	PUBMED_ID=26856324	1.30103	QTL_ID=95844	trait=Fat density	Meat_and_Carcass
chr6	67939937	85006328	PUBMED_ID=19863786	1.38722	QTL_ID=13988	trait=Fecal egg count	Health
chr6	72167113	77140289	PUBMED_ID=26791855	1.30103	QTL_ID=95612	trait=Fecal egg count	Health
chr6	80789382	91274336	PUBMED_ID=26791855	1.30103	QTL_ID=95607	trait=Fecal egg count	Health
chr6	84933275	90133179	PUBMED_ID=26791855	1.30103	QTL_ID=95613	trait=Fecal egg count	Health
chr6	89127761	89127860	PUBMED_ID=20846385	1.30103	QTL_ID=14333	trait=muscle weight in carcass	Meat_and_Carcass
chr6	93974129	94131865	PUBMED_ID=25204347	1.30103	QTL_ID=147087	trait=Reactivity to humans	Exterior
chr6	96152552	96301616	PUBMED_ID=11694042	1.5376	QTL_ID=13671	trait=Milk protein percentage	Milk
chr6	97050775	97139005	PUBMED_ID=25204347	2	QTL_ID=146973	trait=Breech traits	Sheep_trait
chr6	97050775	97139005	PUBMED_ID=25204347	1.30103	QTL_ID=146883	trait=Vocalization behavior	Exterior
chr6	97050775	97139005	PUBMED_ID=25204347	2	QTL_ID=146907	trait=Vocalization during arena test	Exterior
chr6	97050775	97139005	PUBMED_ID=25204347	1.30103	QTL_ID=140493	trait=Vocalization during arena test	Exterior
chr6	97050775	97139005	PUBMED_ID=25204347	1.30103	QTL_ID=140520	trait=Vocalization during corridor test	Exterior
chr6	97581953	97725921	PUBMED_ID=11694042	1.45593	QTL_ID=13672	trait=Milk Yield	Milk
chr6	97581953	97725921	PUBMED_ID=11694042	1.48149	QTL_ID=13673	trait=Milk protein yield	Milk
chr6	99810116	99831542	PUBMED_ID=25204347	2	QTL_ID=146862	trait=Reactivity to humans	Exterior
chr6	101242340	101242439	PUBMED_ID=20846385	1.30103	QTL_ID=14286	trait=Lean meat yield percentage	Meat_and_Carcass
chr6	105865201	105865300	PUBMED_ID=20846385	1.30103	QTL_ID=14285	trait=Carcass fat percentage	Meat_and_Carcass
chr6	105865201	105865300	PUBMED_ID=20846385	1.30103	QTL_ID=14282	trait=fat weight in carcass	Meat_and_Carcass
chr6	105865201	105865300	PUBMED_ID=20846385	1.30103	QTL_ID=14332	trait=fat weight in carcass	Meat_and_Carcass
chr6	115573658	115573757	PUBMED_ID=11420622	1.52288	QTL_ID=14017	trait=Mean fiber diameter	Wool
chr7	2447469	15249737	PUBMED_ID=18765625	1.86646	QTL_ID=13657	trait=teat placement	Exterior
chr7	2447469	98842934	PUBMED_ID=11420622	1.52288	QTL_ID=14015	trait=Staple length	Wool
chr7	2447469	98842934	PUBMED_ID=11420622	1.69897	QTL_ID=14020	trait=Primary fiber diameter coefficient of variance	Wool
chr7	8847740	49156942	PUBMED_ID=20846385	1.30103	QTL_ID=14287	trait=Longissimus muscle area	Meat_and_Carcass
chr7	12661026	25485446	PUBMED_ID=26791855	1.30103	QTL_ID=95614	trait=Fecal egg count	Health
chr7	14597146	14990248	PUBMED_ID=22767094	2	QTL_ID=126081	trait=Worm length	Health
chr7	16809852	17082518	PUBMED_ID=22767094	2	QTL_ID=126082	trait=Worm length	Health
chr7	17613207	17655441	PUBMED_ID=25204347	2	QTL_ID=146970	trait=Breech traits	Sheep_trait
chr7	17613207	17655441	PUBMED_ID=25204347	2	QTL_ID=146906	trait=Vocalization during arena test	Exterior
chr7	36851317	37288541	PUBMED_ID=26791855	1.30103	QTL_ID=95616	trait=Fecal egg count	Health
chr7	40723717	40788484	PUBMED_ID=23810588	1.30103	QTL_ID=57745	trait=Milk Yield	Milk
chr7	47293010	47325046	PUBMED_ID=25204347	2	QTL_ID=146980	trait=Breech traits	Sheep_trait
chr7	47293010	47325046	PUBMED_ID=25204347	2	QTL_ID=146868	trait=Vocalization behavior	Exterior
chr7	47293010	47325046	PUBMED_ID=25204347	2	QTL_ID=146917	trait=Vocalization during arena test	Exterior
chr7	49689247	52098878	PUBMED_ID=19389264	1.30103	QTL_ID=13972	trait=Average daily gain	Production
chr7	60896770	86470244	PUBMED_ID=23810588	1.30103	QTL_ID=57743	trait=Milk fat percentage	Milk
chr7	67661525	68320214	PUBMED_ID=23810588	1.85387	QTL_ID=57724	trait=Milk fat percentage	Milk
chr7	74907430	74942501	PUBMED_ID=25204347	2	QTL_ID=146922	trait=Locomotion during arena test	Exterior
chr7	81481090	81982540	PUBMED_ID=25074012	1.88273	QTL_ID=125787	trait=Fecal egg count	Health
chr7	81481090	81982540	PUBMED_ID=25074012	1.65561	QTL_ID=125788	trait=Fecal egg count	Health
chr7	83329867	83377668	PUBMED_ID=23810588	1.30103	QTL_ID=57744	trait=Milk fat yield	Milk
chr8	37315	12826476	PUBMED_ID=26791855	1.30103	QTL_ID=95617	trait=Fecal egg count	Health
chr8	963781	3430593	PUBMED_ID=26791855	1.30103	QTL_ID=95608	trait=Fecal egg count	Health
chr8	3054678	79707781	PUBMED_ID=20846385	1.30103	QTL_ID=14288	trait=internal fat amount	Meat_and_Carcass
chr8	32451145	32475038	PUBMED_ID=25204347	3	QTL_ID=146984	trait=Locomotor activity	Exterior
chr8	35302625	47426745	PUBMED_ID=19389264	1.30103	QTL_ID=13944	trait=Average daily gain	Production
chr8	37699147	39156805	PUBMED_ID=26791855	1.30103	QTL_ID=95618	trait=Fecal egg count	Health
chr8	40972841	41436793	PUBMED_ID=25074012	2.18046	QTL_ID=125789	trait=Fecal egg count	Health
chr8	40972841	41436793	PUBMED_ID=25074012	2.00436	QTL_ID=125790	trait=Fecal egg count	Health
chr8	46220736	46484496	PUBMED_ID=22767094	2	QTL_ID=126083	trait=Hematocrit	Health
chr8	49559438	50042196	PUBMED_ID=26791855	1.30103	QTL_ID=95619	trait=Fecal egg count	Health
chr8	61064266	64019832	PUBMED_ID=26791855	1.30103	QTL_ID=95620	trait=Fecal egg count	Health
chr8	61575319	61692771	PUBMED_ID=25204347	1.30103	QTL_ID=140518	trait=Locomotion during arena test	Exterior
chr8	62476527	87279369	PUBMED_ID=22221026	2.96658	QTL_ID=16025	trait=Fecal egg count	Health
chr8	64172897	64244255	PUBMED_ID=25204347	1.30103	QTL_ID=146897	trait=Vocalization during arena test	Exterior
chr8	64845904	64886274	PUBMED_ID=25204347	2	QTL_ID=146918	trait=Vocalization during arena test	Exterior
chr8	66494644	66546080	PUBMED_ID=25204347	1.30103	QTL_ID=140494	trait=Vocalization during arena test	Exterior
chr8	71138794	73766500	PUBMED_ID=26791855	1.30103	QTL_ID=95621	trait=Fecal egg count	Health
chr8	78495896	87279369	PUBMED_ID=17542849	1.30103	QTL_ID=13793	trait=Body weight (birth)	Production
chr9	824459	18968845	PUBMED_ID=22221026	3.20412	QTL_ID=16026	trait=Fecal egg count	Health
chr9	13303426	86724240	PUBMED_ID=20846385	1.30103	QTL_ID=14290	trait=Hot carcass weight	Meat_and_Carcass
chr9	23919060	39426361	PUBMED_ID=20846385	1.30103	QTL_ID=14323	trait=Longissimus muscle area	Meat_and_Carcass
chr9	35260403	50159235	PUBMED_ID=23810588	1.30103	QTL_ID=57746	trait=Milk fat yield	Milk
chr9	39426362	63142399	PUBMED_ID=20846385	1.30103	QTL_ID=14324	trait=Longissimus muscle area	Meat_and_Carcass
chr9	41053326	42372715	PUBMED_ID=23810588	1.35655	QTL_ID=57725	trait=Milk fat yield	Milk
chr9	41384959	41438836	PUBMED_ID=25204347	2	QTL_ID=146971	trait=Breech traits	Sheep_trait
chr9	55773445	56513051	PUBMED_ID=26791855	1.30103	QTL_ID=95622	trait=Immunoglobulin A level	Health
chr9	62237711	62270315	PUBMED_ID=25204347	2	QTL_ID=146949	trait=Vocalization during corridor test	Exterior
chr9	63215722	67688380	PUBMED_ID=26791855	1.30103	QTL_ID=95623	trait=Immunoglobulin A level	Health
chr9	66150749	66974188	PUBMED_ID=25074012	1.96257	QTL_ID=125791	trait=Fecal egg count	Health
chr9	66150749	66974188	PUBMED_ID=25074012	1.60572	QTL_ID=125792	trait=Fecal egg count	Health
chr9	79415949	79499991	PUBMED_ID=25204347	1.30103	QTL_ID=146872	trait=Vocalization behavior	Exterior
chr9	79415949	79499991	PUBMED_ID=25204347	2	QTL_ID=146930	trait=Vocalization during arena test	Exterior
chr9	79415949	79499991	PUBMED_ID=25204347	1.30103	QTL_ID=140506	trait=Vocalization during arena test	Exterior
chr9	80530908	80733719	PUBMED_ID=22767094	2	QTL_ID=126084	trait=Immunoglobulin G level	Health
chr9	83975536	84287767	PUBMED_ID=22767094	2	QTL_ID=126085	trait=Pepsinogen level	Health
chr9	86724141	86724240	PUBMED_ID=20846385	1.30103	QTL_ID=14291	trait=Longissimus muscle area	Meat_and_Carcass
chr9	86724141	86724240	PUBMED_ID=20846385	1.30103	QTL_ID=14289	trait=muscle weight in carcass	Meat_and_Carcass
chr9	86887122	86976225	PUBMED_ID=25204347	2	QTL_ID=146943	trait=Locomotion during arena test	Exterior
chr10	11876601	12454552	PUBMED_ID=23810588	2.52288	QTL_ID=57726	trait=Milk fat percentage	Milk
chr10	13882071	78525599	PUBMED_ID=20846385	1.30103	QTL_ID=14292	trait=fat weight in carcass	Meat_and_Carcass
chr10	13882071	78525599	PUBMED_ID=20846385	1.30103	QTL_ID=14293	trait=Carcass bone percentage	Meat_and_Carcass
chr10	13882071	78525599	PUBMED_ID=20846385	2	QTL_ID=14294	trait=Carcass fat percentage	Meat_and_Carcass
chr10	13882071	78525599	PUBMED_ID=20846385	1.30103	QTL_ID=14295	trait=Lean meat yield percentage	Meat_and_Carcass
chr10	16643969	16818259	PUBMED_ID=23051556	2	QTL_ID=19804	trait=Haemonchus contortus FEC	Health
chr10	21505040	27189656	PUBMED_ID=26791855	1.30103	QTL_ID=95624	trait=Immunoglobulin A level	Health
chr10	24210461	86377204	PUBMED_ID=19863786	1.74473	QTL_ID=13989	trait=Fecal egg count	Health
chr10	33587227	33759693	PUBMED_ID=19690581	3	QTL_ID=13977	trait=Horn length	Exterior
chr10	33587227	33759693	PUBMED_ID=19690581	1.85387	QTL_ID=13978	trait=Horn circumference	Exterior
chr10	46500278	46536586	PUBMED_ID=25204347	2	QTL_ID=146964	trait=Breech traits	Sheep_trait
chr10	53138626	53163258	PUBMED_ID=25204347	2	QTL_ID=147072	trait=Reactivity to humans	Exterior
chr10	53138626	53163258	PUBMED_ID=25204347	1.30103	QTL_ID=147080	trait=Reactivity to humans	Exterior
chr10	63848176	63894448	PUBMED_ID=25204347	1.30103	QTL_ID=146884	trait=Vocalization behavior	Exterior
chr10	65853942	65890125	PUBMED_ID=25204347	1.30103	QTL_ID=140525	trait=Vocalization during isolation box test	Exterior
chr10	86055548	86200863	PUBMED_ID=25204347	1.30103	QTL_ID=140502	trait=Vocalization during arena test	Exterior
chr11	1108694	13600385	PUBMED_ID=19968648	1.33442	QTL_ID=13895	trait=milk conjugated linoleic acid content	Milk
chr11	1108694	13600385	PUBMED_ID=19968648	2.74473	QTL_ID=13902	trait=milk conjugated linoleic acid content	Milk
chr11	1158956	36864111	PUBMED_ID=20846385	2	QTL_ID=14298	trait=internal fat amount	Meat_and_Carcass
chr11	3211781	36864111	PUBMED_ID=20846385	2	QTL_ID=14297	trait=Body weight (slaughter)	Production
chr11	4060363	7205951	PUBMED_ID=23810588	1.85387	QTL_ID=57727	trait=Milk fat yield	Milk
chr11	4104367	4270299	PUBMED_ID=26791855	1.30103	QTL_ID=95625	trait=Fecal egg count	Health
chr11	5248744	36864111	PUBMED_ID=20846385	1.30103	QTL_ID=14296	trait=Hot carcass weight	Meat_and_Carcass
chr11	13031756	13145463	PUBMED_ID=19389264	2.30103	QTL_ID=13939	trait=Body weight (98 weeks)	Production
chr11	13031756	13145463	PUBMED_ID=19389264	3	QTL_ID=13962	trait=Average daily gain	Production
chr11	13600386	45350080	PUBMED_ID=19968648	1.31605	QTL_ID=13896	trait=milk polyunsaturated fatty acid content	Milk
chr11	24538959	24652585	PUBMED_ID=19389264	1.30103	QTL_ID=13958	trait=Average daily gain	Production
chr11	25107156	25220678	PUBMED_ID=19389264	4	QTL_ID=13951	trait=Average daily gain	Production
chr11	25618268	25731994	PUBMED_ID=19389264	1.30103	QTL_ID=13924	trait=Body weight (43 weeks)	Production
chr11	25618268	25731994	PUBMED_ID=19389264	2.30103	QTL_ID=13929	trait=Body weight (56 weeks)	Production
chr11	25618268	25731994	PUBMED_ID=19389264	2.30103	QTL_ID=13935	trait=Body weight (56 weeks)	Production
chr11	25618268	25731994	PUBMED_ID=19389264	2.30103	QTL_ID=13945	trait=Average daily gain	Production
chr11	26186963	26299581	PUBMED_ID=19389264	2.30103	QTL_ID=13966	trait=Average daily gain	Production
chr11	26639795	35414612	PUBMED_ID=17542849	1.30103	QTL_ID=13802	trait=Jaw length	Meat_and_Carcass
chr11	30141175	39025384	PUBMED_ID=19968648	1.41454	QTL_ID=13894	trait=milk lauric acid content	Milk
chr11	30141175	39025384	PUBMED_ID=19968648	1.36856	QTL_ID=13898	trait=milk capric acid content	Milk
chr11	30141175	39025384	PUBMED_ID=19968648	1.32422	QTL_ID=13899	trait=milk capric acid content	Milk
chr11	30141175	39025384	PUBMED_ID=19968648	2.36653	QTL_ID=13901	trait=milk lauric acid content	Milk
chr11	33441721	33474325	PUBMED_ID=25204347	2	QTL_ID=146975	trait=Breech traits	Sheep_trait
chr11	38003319	45350080	PUBMED_ID=22444653	1.30103	QTL_ID=17234	trait=Body weight	Production
chr11	38003319	38911530	PUBMED_ID=22444653	2	QTL_ID=17235	trait=Staple strength	Wool
chr11	38003319	40941743	PUBMED_ID=22444653	1.30103	QTL_ID=17233	trait=Body weight	Production
chr11	38003319	45293339	PUBMED_ID=22444653	1.30103	QTL_ID=17236	trait=Staple strength	Wool
chr11	38003319	40630088	PUBMED_ID=22444653	1.30103	QTL_ID=17238	trait=Fiber diameter coefficient of variance	Wool
chr11	38854718	40088300	PUBMED_ID=22444653	2	QTL_ID=17237	trait=Fiber diameter coefficient of variance	Wool
chr11	39025385	45350080	PUBMED_ID=19968648	1.62893	QTL_ID=13893	trait=milk capric acid content	Milk
chr11	39974547	40088300	PUBMED_ID=22444653	2	QTL_ID=17239	trait=Greasy fleece weight	Wool
chr11	39974547	40088300	PUBMED_ID=22444653	2	QTL_ID=17241	trait=Fleece yield	Wool
chr11	40571620	40686866	PUBMED_ID=22444653	2	QTL_ID=17242	trait=Fleece yield	Wool
chr11	42495211	42572786	PUBMED_ID=25204347	2	QTL_ID=146919	trait=Vocalization during arena test	Exterior
chr11	45236357	45350080	PUBMED_ID=22444653	2	QTL_ID=17240	trait=Greasy fleece weight	Wool
chr11	45378892	51037232	PUBMED_ID=26791855	1.30103	QTL_ID=95626	trait=Immunoglobulin A level	Health
chr11	51094663	51207870	PUBMED_ID=19968648	2.72125	QTL_ID=13900	trait=milk lauric acid content	Milk
chr11	52229628	52344299	PUBMED_ID=19968648	2.38722	QTL_ID=13897	trait=milk capric acid content	Milk
chr11	54957776	59572846	PUBMED_ID=19968648	1.30892	QTL_ID=13903	trait=milk polyunsaturated fatty acid content	Milk
chr11	54957776	59572846	PUBMED_ID=19968648	2.06048	QTL_ID=13904	trait=milk polyunsaturated fatty acid content	Milk
chr12	18081336	37866105	PUBMED_ID=20394603	1.30103	QTL_ID=14148	trait=Milk Yield	Milk
chr12	23127068	32564634	PUBMED_ID=14555257	1.30103	QTL_ID=13679	trait=bone density	Production
chr12	23127068	32564634	PUBMED_ID=14555257	1.30103	QTL_ID=13680	trait=bone density	Production
chr12	28899473	28958035	PUBMED_ID=25204347	2	QTL_ID=147073	trait=Reactivity to humans	Exterior
chr12	28899473	28958035	PUBMED_ID=25204347	2	QTL_ID=147079	trait=Reactivity to humans	Exterior
chr12	32095938	32417359	PUBMED_ID=22767094	1.30103	QTL_ID=126088	trait=Haemonchus contortus FEC	Health
chr12	35063725	35194780	PUBMED_ID=25204347	2	QTL_ID=146972	trait=Breech traits	Sheep_trait
chr12	35346647	35405970	PUBMED_ID=25204347	1.30103	QTL_ID=146881	trait=Reactivity to humans	Exterior
chr12	35346647	35405970	PUBMED_ID=25204347	2	QTL_ID=147077	trait=Reactivity to humans	Exterior
chr12	35346647	35405970	PUBMED_ID=25204347	1.30103	QTL_ID=147088	trait=Reactivity to humans	Exterior
chr12	36202713	37169123	PUBMED_ID=22767094	2	QTL_ID=126090	trait=Pepsinogen level	Health
chr12	40363870	40383368	PUBMED_ID=25204347	2	QTL_ID=146950	trait=Vocalization during corridor test	Exterior
chr12	46105161	46341319	PUBMED_ID=22767094	1.30103	QTL_ID=126087	trait=Haemonchus contortus FEC2	Health
chr12	50686359	50812797	PUBMED_ID=25204347	3	QTL_ID=146976	trait=Breech traits	Sheep_trait
chr12	50686359	50812797	PUBMED_ID=25204347	2	QTL_ID=146895	trait=Vocalization behavior	Exterior
chr12	50686359	50812797	PUBMED_ID=25204347	2	QTL_ID=146896	trait=Vocalization behavior	Exterior
chr12	50686359	50812797	PUBMED_ID=25204347	1.30103	QTL_ID=146899	trait=Vocalization during arena test	Exterior
chr12	50686359	50812797	PUBMED_ID=25204347	3	QTL_ID=146934	trait=Vocalization during arena test	Exterior
chr12	50686359	50812797	PUBMED_ID=25204347	1.30103	QTL_ID=140503	trait=Vocalization during arena test	Exterior
chr12	50922130	51091389	PUBMED_ID=22767094	2	QTL_ID=126089	trait=Haemonchus contortus FEC	Health
chr12	52734618	52950727	PUBMED_ID=25204347	3	QTL_ID=146911	trait=Vocalization during arena test	Exterior
chr12	55875760	56055804	PUBMED_ID=22767094	1.30103	QTL_ID=126086	trait=Haemonchus contortus FEC	Health
chr12	67099616	67248429	PUBMED_ID=23051556	2	QTL_ID=19805	trait=Worm count	Health
chr12	67173958	71470733	PUBMED_ID=20219065	1.30103	QTL_ID=16606	trait=Reproductive seasonality	Reproduction
chr12	69445411	75392435	PUBMED_ID=26791855	1.30103	QTL_ID=95627	trait=Immunoglobulin A level	Health
chr12	71396562	71545184	PUBMED_ID=19389264	1.30103	QTL_ID=13967	trait=Average daily gain	Production
chr12	77121867	77210421	PUBMED_ID=25204347	1.30103	QTL_ID=140526	trait=Vocalization during isolation box test	Exterior
chr12	79028760	79028859	PUBMED_ID=20846385	1.30103	QTL_ID=14299	trait=Carcass fat percentage	Meat_and_Carcass
chr12	79028760	79028859	PUBMED_ID=20846385	1.30103	QTL_ID=14300	trait=Lean meat yield percentage	Meat_and_Carcass
chr13	2256540	2327979	PUBMED_ID=25204347	1.30103	QTL_ID=140507	trait=Vocalization during arena test	Exterior
chr13	3690468	6271820	PUBMED_ID=26791855	1.30103	QTL_ID=95628	trait=Immunoglobulin A level	Health
chr13	4080309	66928663	PUBMED_ID=20846385	1.30103	QTL_ID=14301	trait=muscle weight in carcass	Meat_and_Carcass
chr13	13044509	13078763	PUBMED_ID=23810588	1.30103	QTL_ID=57749	trait=Milk Yield	Milk
chr13	18100538	18137408	PUBMED_ID=25204347	1.30103	QTL_ID=140522	trait=Vocalization during corridor test	Exterior
chr13	23401124	23462581	PUBMED_ID=23810588	1.30103	QTL_ID=57748	trait=Milk fat yield	Milk
chr13	24880782	37285838	PUBMED_ID=23810588	1.30103	QTL_ID=57750	trait=Milk protein percentage	Milk
chr13	28785608	28825516	PUBMED_ID=25204347	3	QTL_ID=146923	trait=Vocalization during arena test	Exterior
chr13	30794345	30869821	PUBMED_ID=25204347	3	QTL_ID=146965	trait=Breech traits	Sheep_trait
chr13	30794345	30869821	PUBMED_ID=25204347	1.30103	QTL_ID=140495	trait=Vocalization during arena test	Exterior
chr13	57723935	57800232	PUBMED_ID=25204347	1.30103	QTL_ID=146888	trait=Vocalization behavior	Exterior
chr13	58916344	58972752	PUBMED_ID=25204347	2	QTL_ID=146864	trait=Vocalization behavior	Exterior
chr13	59123588	59219136	PUBMED_ID=25204347	2	QTL_ID=146977	trait=Breech traits	Sheep_trait
chr13	59123588	59219136	PUBMED_ID=25204347	2	QTL_ID=146912	trait=Vocalization during arena test	Exterior
chr13	67381972	78769983	PUBMED_ID=22221026	2.50031	QTL_ID=16027	trait=Fecal egg count	Health
chr13	70320449	71013682	PUBMED_ID=22767094	2	QTL_ID=126091	trait=Haemonchus contortus FEC2	Health
chr13	71929474	72530927	PUBMED_ID=22767094	1.30103	QTL_ID=126092	trait=Haemonchus contortus FEC2	Health
chr14	72405	53774035	PUBMED_ID=20846385	1.30103	QTL_ID=14302	trait=Bone weight in carcass	Meat_and_Carcass
chr14	909242	1199175	PUBMED_ID=22767094	2	QTL_ID=126093	trait=Hematocrit	Health
chr14	1698933	49187885	PUBMED_ID=20846385	1.30103	QTL_ID=14334	trait=Bone weight in carcass	Meat_and_Carcass
chr14	2015028	32956537	PUBMED_ID=20846385	2	QTL_ID=14304	trait=Dressing percentage	Meat_and_Carcass
chr14	6283192	15515438	PUBMED_ID=19863786	1.74473	QTL_ID=13990	trait=Fecal egg count	Health
chr14	7529865	7634993	PUBMED_ID=20846385	2	QTL_ID=14303	trait=fat weight in carcass	Meat_and_Carcass
chr14	16196184	23458187	PUBMED_ID=14555257	1.30103	QTL_ID=13681	trait=bone density	Production
chr14	16196184	23458187	PUBMED_ID=14555257	1.30103	QTL_ID=13682	trait=bone density	Production
chr14	18299771	33134877	PUBMED_ID=22221026	4.86967	QTL_ID=16028	trait=Fecal egg count	Health
chr14	30960781	31430938	PUBMED_ID=22767094	2	QTL_ID=126094	trait=Pepsinogen level	Health
chr14	39748988	39854408	PUBMED_ID=22440166	1.30103	QTL_ID=17190	trait=Nematodirus FEC	Health
chr14	42856235	42960960	PUBMED_ID=19076734	1.30103	QTL_ID=13781	trait=Body weight (birth)	Production
chr14	43851573	52756068	PUBMED_ID=19076734	1.30103	QTL_ID=13785	trait=Age at maximum daily gain	Production
chr14	43851573	52756068	PUBMED_ID=19076734	1.30103	QTL_ID=13792	trait=Average daily gain	Production
chr14	43851573	52756068	PUBMED_ID=19076734	1.30103	QTL_ID=13789	trait=Average daily gain	Production
chr14	43851573	52756068	PUBMED_ID=19076734	1.30103	QTL_ID=13782	trait=Body weight (8 weeks)	Production
chr14	49753549	49858042	PUBMED_ID=22440166	1.30103	QTL_ID=17187	trait=Body weight (20 weeks)	Production
chr14	53352931	60066121	PUBMED_ID=18765625	1.34679	QTL_ID=13658	trait=udder depth	Exterior
chr14	60891502	60943061	PUBMED_ID=25204347	1.30103	QTL_ID=140513	trait=Vocalization during arena test	Exterior
chr14	62568242	62568341	PUBMED_ID=22440166	1.30103	QTL_ID=17185	trait=Nematodirus FEC	Health
chr15	2846265	3990218	PUBMED_ID=23810588	1.63827	QTL_ID=57729	trait=Milk fat yield	Milk
chr15	2945941	12899089	PUBMED_ID=18765625	1.4437	QTL_ID=13659	trait=udder shape	Exterior
chr15	4593847	4678436	PUBMED_ID=25204347	1.30103	QTL_ID=146873	trait=Reactivity to humans	Exterior
chr15	13107005	13171865	PUBMED_ID=25204347	1.30103	QTL_ID=140496	trait=Vocalization during arena test	Exterior
chr15	18252898	30395543	PUBMED_ID=22221026	3.57187	QTL_ID=16029	trait=Fecal egg count	Health
chr15	33494555	33863705	PUBMED_ID=26791855	1.30103	QTL_ID=95629	trait=Immunoglobulin A level	Health
chr15	38751527	38964957	PUBMED_ID=22767094	2	QTL_ID=126095	trait=Hematocrit	Health
chr15	46897258	53230643	PUBMED_ID=26791855	1.30103	QTL_ID=95630	trait=Immunoglobulin A level	Health
chr15	56443318	56513301	PUBMED_ID=23810588	1.30103	QTL_ID=57751	trait=Milk protein percentage	Milk
chr15	64487381	66197036	PUBMED_ID=23810588	1.61979	QTL_ID=57728	trait=Milk protein percentage	Milk
chr15	68908000	68950437	PUBMED_ID=25204347	2	QTL_ID=146913	trait=Vocalization during arena test	Exterior
chr15	68950438	69000848	PUBMED_ID=25204347	3	QTL_ID=140491	trait=Vocalization during arena test	Exterior
chr15	69652113	79056179	PUBMED_ID=17542849	1.30103	QTL_ID=13798	trait=Hind leg length	Meat_and_Carcass
chr15	69952409	70402685	PUBMED_ID=26791855	1.30103	QTL_ID=95631	trait=Immunoglobulin A level	Health
chr16	66428	6080381	PUBMED_ID=20219065	1.30103	QTL_ID=16607	trait=Reproductive seasonality	Reproduction
chr16	1008943	53564333	PUBMED_ID=20846385	1.30103	QTL_ID=14306	trait=Body weight (slaughter)	Production
chr16	1008943	6080381	PUBMED_ID=22221026	3.30892	QTL_ID=16030	trait=Fecal egg count	Health
chr16	1008943	62835607	PUBMED_ID=20846385	1.30103	QTL_ID=14307	trait=Lean meat yield percentage	Meat_and_Carcass
chr16	2351629	67655539	PUBMED_ID=20846385	1.30103	QTL_ID=14305	trait=Dressing percentage	Meat_and_Carcass
chr16	4470317	62750820	PUBMED_ID=20846385	1.30103	QTL_ID=14309	trait=Subcutaneous fat thickness	Meat_and_Carcass
chr16	4470317	60237462	PUBMED_ID=20846385	2	QTL_ID=14308	trait=Subcutaneous fat area	Meat_and_Carcass
chr16	10050520	12861896	PUBMED_ID=23810588	2.52288	QTL_ID=57730	trait=Milk Yield	Milk
chr16	10050520	13892395	PUBMED_ID=23810588	1.30103	QTL_ID=57752	trait=Milk Yield	Milk
chr16	12235729	12265890	PUBMED_ID=23810588	1.30103	QTL_ID=57754	trait=Milk protein yield	Milk
chr16	15142735	15656948	PUBMED_ID=22767094	2	QTL_ID=126097	trait=Worm count	Health
chr16	16462195	16749733	PUBMED_ID=22767094	1.30103	QTL_ID=126098	trait=Worm count	Health
chr16	16664182	16882425	PUBMED_ID=25074012	2.17393	QTL_ID=125793	trait=Fecal egg count	Health
chr16	16664182	16882425	PUBMED_ID=25074012	2.22475	QTL_ID=125794	trait=Fecal egg count	Health
chr16	17328873	17693331	PUBMED_ID=25074012	3.45051	QTL_ID=125795	trait=Fecal egg count	Health
chr16	17328873	17693331	PUBMED_ID=25074012	3.02729	QTL_ID=125796	trait=Fecal egg count	Health
chr16	24261337	24555573	PUBMED_ID=22767094	1.30103	QTL_ID=126096	trait=Haemonchus contortus FEC2	Health
chr16	26605206	26660395	PUBMED_ID=25204347	1.30103	QTL_ID=140514	trait=Vocalization during arena test	Exterior
chr16	27683910	27834445	PUBMED_ID=25204347	2	QTL_ID=146935	trait=Vocalization during arena test	Exterior
chr16	36173032	39502086	PUBMED_ID=21787947	2.22185	QTL_ID=14182	trait=Rear leg set	Exterior
chr16	39340530	39540987	PUBMED_ID=25204347	3	QTL_ID=146924	trait=Vocalization during arena test	Exterior
chr16	40345916	40411544	PUBMED_ID=25204347	3	QTL_ID=146893	trait=Vocalization behavior	Exterior
chr16	40345916	40411544	PUBMED_ID=25204347	1.30103	QTL_ID=146903	trait=Vocalization behavior	Exterior
chr16	40804334	40843631	PUBMED_ID=25204347	2	QTL_ID=146894	trait=Vocalization during arena test	Exterior
chr16	40843632	40894311	PUBMED_ID=25204347	3	QTL_ID=146974	trait=Breech traits	Sheep_trait
chr16	40843632	40894311	PUBMED_ID=25204347	3	QTL_ID=146908	trait=Vocalization during arena test	Exterior
chr16	41812534	41862807	PUBMED_ID=25204347	1.30103	QTL_ID=147081	trait=Reactivity to humans	Exterior
chr16	42202788	42248042	PUBMED_ID=23810588	1.30103	QTL_ID=57753	trait=Milk protein percentage	Milk
chr16	42649421	42681085	PUBMED_ID=25204347	1.30103	QTL_ID=140497	trait=Vocalization during arena test	Exterior
chr16	42649421	42681085	PUBMED_ID=25204347	1.30103	QTL_ID=140527	trait=Vocalization during isolation box test	Exterior
chr16	56652981	56717840	PUBMED_ID=25204347	2	QTL_ID=146954	trait=Vocalization during isolation box test	Exterior
chr16	58174857	58231863	PUBMED_ID=25204347	1.30103	QTL_ID=140530	trait=Locomotion during isolation box test	Exterior
chr16	59453111	59622587	PUBMED_ID=19389264	1.30103	QTL_ID=13968	trait=Average daily gain	Production
chr16	63880788	64768857	PUBMED_ID=26791855	1.30103	QTL_ID=95632	trait=Immunoglobulin A level	Health
chr16	66358937	66699528	PUBMED_ID=25074012	2.45469	QTL_ID=125797	trait=Fecal egg count	Health
chr16	66358937	66699528	PUBMED_ID=25074012	2.02228	QTL_ID=125798	trait=Fecal egg count	Health
chr17	5307935	5325889	PUBMED_ID=25204347	3	QTL_ID=146869	trait=Reactivity to humans	Exterior
chr17	5974080	33089380	PUBMED_ID=22221026	2.51713	QTL_ID=16031	trait=Fecal egg count	Health
chr17	9982437	10157461	PUBMED_ID=25204347	2	QTL_ID=147070	trait=Reactivity to humans	Exterior
chr17	9982437	10157461	PUBMED_ID=25204347	1.30103	QTL_ID=147082	trait=Reactivity to humans	Exterior
chr17	11397556	11496137	PUBMED_ID=25204347	1.30103	QTL_ID=140498	trait=Vocalization during arena test	Exterior
chr17	11397556	11496137	PUBMED_ID=25204347	1.30103	QTL_ID=146886	trait=Vocalization behavior	Exterior
chr17	14426487	33089380	PUBMED_ID=20219065	1.30103	QTL_ID=16608	trait=Reproductive seasonality	Reproduction
chr17	14426487	33089380	PUBMED_ID=20219065	1.30103	QTL_ID=16611	trait=Reproductive seasonality	Reproduction
chr17	14426487	33089380	PUBMED_ID=20219065	1.30103	QTL_ID=16609	trait=Reproductive seasonality	Reproduction
chr17	14426487	33089380	PUBMED_ID=20219065	1.30103	QTL_ID=16610	trait=Reproductive seasonality	Reproduction
chr17	14602729	30102604	PUBMED_ID=26791855	1.30103	QTL_ID=95633	trait=Immunoglobulin A level	Health
chr17	15594993	30785066	PUBMED_ID=23810588	1.30103	QTL_ID=57755	trait=Milk fat yield	Milk
chr17	15780732	42360804	PUBMED_ID=23810588	1.30103	QTL_ID=57756	trait=Milk Yield	Milk
chr17	28174162	31306365	PUBMED_ID=23810588	1.52288	QTL_ID=57731	trait=Milk fat yield	Milk
chr17	31000875	31030584	PUBMED_ID=25204347	3	QTL_ID=146978	trait=Breech traits	Sheep_trait
chr17	37479294	37593184	PUBMED_ID=25204347	1.30103	QTL_ID=140531	trait=Locomotion during isolation box test	Exterior
chr17	40388455	40436975	PUBMED_ID=25204347	2	QTL_ID=146946	trait=Vocalization during corridor test	Exterior
chr17	51146765	66949398	PUBMED_ID=14555257	2.88606	QTL_ID=13683	trait=bone density	Production
chr17	62035271	66804505	PUBMED_ID=26791855	1.30103	QTL_ID=95634	trait=Immunoglobulin A level	Health
chr17	62058020	62365673	PUBMED_ID=22767094	2	QTL_ID=126099	trait=Pepsinogen level	Health
chr18	1897811	10574639	PUBMED_ID=22221026	3.33536	QTL_ID=16037	trait=Hematocrit	Health
chr18	5522733	35094336	PUBMED_ID=19389264	1.30103	QTL_ID=13973	trait=Average daily gain	Production
chr18	7991507	8043084	PUBMED_ID=25204347	1.30103	QTL_ID=146882	trait=Reactivity to humans	Exterior
chr18	7991507	8043084	PUBMED_ID=25204347	1.30103	QTL_ID=147089	trait=Reactivity to humans	Exterior
chr18	10574640	33303263	PUBMED_ID=20394603	1.30103	QTL_ID=14149	trait=Milk Yield	Milk
chr18	10574640	33303263	PUBMED_ID=20394603	1.30103	QTL_ID=14150	trait=Milk Yield	Milk
chr18	10950857	61931160	PUBMED_ID=17093215	1.30103	QTL_ID=17208	trait=Meat gadoleic acid content	Meat_and_Carcass
chr18	12021142	63007474	PUBMED_ID=17093215	1.30103	QTL_ID=17219	trait=Meat docosahexaenoic acid content	Meat_and_Carcass
chr18	18001503	35094336	PUBMED_ID=23051556	2	QTL_ID=19806	trait=Worm count	Health
chr18	27983121	28034893	PUBMED_ID=25204347	1.30103	QTL_ID=146874	trait=Reactivity to humans	Exterior
chr18	33257767	33314711	PUBMED_ID=23810588	1.30103	QTL_ID=57757	trait=Milk protein percentage	Milk
chr18	35094337	47689255	PUBMED_ID=20846385	1.30103	QTL_ID=14325	trait=Carcass fat percentage	Meat_and_Carcass
chr18	42378619	42546447	PUBMED_ID=25204347	1.30103	QTL_ID=140508	trait=Vocalization during arena test	Exterior
chr18	42378619	42546447	PUBMED_ID=25204347	3	QTL_ID=146931	trait=Vocalization during arena test	Exterior
chr18	47689256	55911657	PUBMED_ID=19076734	1.30103	QTL_ID=13791	trait=Average daily gain	Production
chr18	54955089	55061755	PUBMED_ID=19828762	3	QTL_ID=14025	trait=scrapie susceptibility	Health
chr18	55911658	58913220	PUBMED_ID=20846385	1.30103	QTL_ID=14326	trait=Carcass fat percentage	Meat_and_Carcass
chr18	57714411	57821861	PUBMED_ID=18493086	2.1549	QTL_ID=13980	trait=scrapie susceptibility	Health
chr18	58752097	58859497	PUBMED_ID=20416795	3	QTL_ID=14153	trait=shear force	Meat_and_Carcass
chr18	58752097	58859497	PUBMED_ID=20416795	1.30103	QTL_ID=14154	trait=Meat tenderness, tenderometer	Meat_and_Carcass
chr18	58752097	58859497	PUBMED_ID=22444986	1.30103	QTL_ID=17243	trait=Longissimus muscle depth	Meat_and_Carcass
chr18	58752097	58859497	PUBMED_ID=22444986	1.30103	QTL_ID=17244	trait=Carcass width	Meat_and_Carcass
chr18	58752097	58859497	PUBMED_ID=22444986	1.30103	QTL_ID=17245	trait=Longissimus muscle weight	Meat_and_Carcass
chr18	58752097	58859497	PUBMED_ID=22444986	2	QTL_ID=17246	trait=Carcass compactness	Meat_and_Carcass
chr18	60095609	62199911	PUBMED_ID=20880338	2	QTL_ID=14235	trait=Muscle depth at third lumbar	Meat_and_Carcass
chr18	60095609	62199911	PUBMED_ID=20880338	2	QTL_ID=14237	trait=Muscle depth at third lumbar	Meat_and_Carcass
chr18	63275858	64718898	PUBMED_ID=22443944	1.46852	QTL_ID=17222	trait=Longissimus muscle width	Meat_and_Carcass
chr18	63275858	64718898	PUBMED_ID=22443944	2.22185	QTL_ID=17223	trait=Longissimus muscle depth	Meat_and_Carcass
chr18	63275858	64718898	PUBMED_ID=22443944	2.69897	QTL_ID=17224	trait=Longissimus muscle area	Meat_and_Carcass
chr18	63275858	64718898	PUBMED_ID=22443944	1.46852	QTL_ID=17225	trait=Longissimus muscle depth	Meat_and_Carcass
chr18	63275858	64718898	PUBMED_ID=22443944	1.34679	QTL_ID=17226	trait=Loin weight	Meat_and_Carcass
chr18	68491516	68491615	PUBMED_ID=19828762	1.30103	QTL_ID=14024	trait=scrapie susceptibility	Health
chr18	68491516	68491615	PUBMED_ID=19828762	1.39794	QTL_ID=14026	trait=scrapie susceptibility	Health
chr19	13250039	13402505	PUBMED_ID=25204347	1.30103	QTL_ID=146877	trait=Locomotor activity	Exterior
chr19	17187147	17236396	PUBMED_ID=25204347	2	QTL_ID=146958	trait=Locomotion during isolation box test	Exterior
chr19	17187147	17236396	PUBMED_ID=25204347	1.30103	QTL_ID=140532	trait=Locomotion during isolation box test	Exterior
chr19	18026452	18060980	PUBMED_ID=25204347	3	QTL_ID=146892	trait=Locomotion during arena test	Exterior
chr19	18026452	18060980	PUBMED_ID=25204347	3	QTL_ID=146944	trait=Locomotion during arena test	Exterior
chr19	19043790	19043889	PUBMED_ID=20219065	1.30103	QTL_ID=16613	trait=Reproductive seasonality	Reproduction
chr19	19043790	19043889	PUBMED_ID=20219065	1.30103	QTL_ID=16612	trait=Reproductive seasonality	Reproduction
chr19	27298358	28106120	PUBMED_ID=23810588	1.30103	QTL_ID=57758	trait=Milk protein percentage	Milk
chr19	37301178	37340795	PUBMED_ID=25204347	1.30103	QTL_ID=140519	trait=Cortisol level	Health
chr19	46779954	46923839	PUBMED_ID=25204347	1.30103	QTL_ID=140504	trait=Vocalization during arena test	Exterior
chr19	47500618	49274519	PUBMED_ID=23810588	1.50864	QTL_ID=57732	trait=Milk Yield	Milk
chr19	48775770	48823569	PUBMED_ID=25204347	2	QTL_ID=146925	trait=Vocalization during arena test	Exterior
chr19	49669565	52547567	PUBMED_ID=20846385	2	QTL_ID=14327	trait=internal fat amount	Meat_and_Carcass
chr19	50391443	53614522	PUBMED_ID=23810588	1.88606	QTL_ID=57733	trait=Milk protein yield	Milk
chr19	51585473	51617073	PUBMED_ID=23810588	1.30103	QTL_ID=57759	trait=Milk protein yield	Milk
chr19	52547568	54274847	PUBMED_ID=20846385	2	QTL_ID=14328	trait=internal fat amount	Meat_and_Carcass
chr19	53683768	53683867	PUBMED_ID=20846385	1.30103	QTL_ID=14310	trait=Dressing percentage	Meat_and_Carcass
chr19	54698758	55210304	PUBMED_ID=25074012	2.13668	QTL_ID=125799	trait=Fecal egg count	Health
chr19	54698758	55210304	PUBMED_ID=25074012	1.98297	QTL_ID=125800	trait=Fecal egg count	Health
chr20	429347	660131	PUBMED_ID=23810588	1.30103	QTL_ID=57761	trait=Milk protein percentage	Milk
chr20	2324865	38344052	PUBMED_ID=20394603	1.30103	QTL_ID=14151	trait=Milk Yield	Milk
chr20	7168383	7185401	PUBMED_ID=18765625	1.79588	QTL_ID=13660	trait=udder depth	Exterior
chr20	7442858	7600950	PUBMED_ID=25204347	2	QTL_ID=147078	trait=Reactivity to humans	Exterior
chr20	7442858	7600950	PUBMED_ID=25204347	2	QTL_ID=147085	trait=Reactivity to humans	Exterior
chr20	16284891	16383388	PUBMED_ID=25204347	3	QTL_ID=146937	trait=Vocalization during arena test	Exterior
chr20	22839750	23116415	PUBMED_ID=22767094	1.30103	QTL_ID=126100	trait=Haemonchus contortus FEC	Health
chr20	23514551	23617148	PUBMED_ID=19397522	1.30103	QTL_ID=13917	trait=Milk fat percentage	Milk
chr20	25793853	30472090	PUBMED_ID=19076734	1.30103	QTL_ID=13783	trait=Body weight (16 weeks)	Production
chr20	25793853	30472090	PUBMED_ID=19076734	1.30103	QTL_ID=13784	trait=Maximum daily gain	Production
chr20	25793853	30472090	PUBMED_ID=19076734	1.30103	QTL_ID=13788	trait=Body weight	Production
chr20	25793853	30472090	PUBMED_ID=19076734	1.30103	QTL_ID=13790	trait=Average daily gain	Production
chr20	26590280	26704116	PUBMED_ID=25204347	3	QTL_ID=146927	trait=Vocalization during arena test	Exterior
chr20	29333143	29829114	PUBMED_ID=22767094	1.30103	QTL_ID=126101	trait=Haemonchus contortus FEC2	Health
chr20	31773706	31876129	PUBMED_ID=19397522	1.30103	QTL_ID=13916	trait=Milk fat percentage	Milk
chr20	36931012	37038731	PUBMED_ID=25204347	3	QTL_ID=146962	trait=Locomotion during isolation box test	Exterior
chr20	38344053	40012535	PUBMED_ID=20219065	1.30103	QTL_ID=16614	trait=Reproductive seasonality	Reproduction
chr20	38344053	40012535	PUBMED_ID=20219065	2	QTL_ID=16615	trait=Reproductive seasonality	Reproduction
chr20	40430177	40595619	PUBMED_ID=22767094	2	QTL_ID=126102	trait=Hematocrit	Health
chr20	41035093	51049468	PUBMED_ID=19397522	1.30103	QTL_ID=13918	trait=Milk fat percentage	Milk
chr20	42694272	42719755	PUBMED_ID=23810588	1.30103	QTL_ID=57760	trait=Milk fat percentage	Milk
chr21	4503579	49987992	PUBMED_ID=17093215	1.30103	QTL_ID=17218	trait=Meat docosapentaenoic acid content	Meat_and_Carcass
chr21	4503579	49987992	PUBMED_ID=17093215	1.30103	QTL_ID=17207	trait=Meat gadoleic acid content	Meat_and_Carcass
chr21	4503579	49987992	PUBMED_ID=17093215	1.30103	QTL_ID=17202	trait=Meat palmitic acid content	Meat_and_Carcass
chr21	4503579	49987992	PUBMED_ID=17093215	1.30103	QTL_ID=17211	trait=Meat linolenic acid content	Meat_and_Carcass
chr21	4503579	49987992	PUBMED_ID=17093215	1.30103	QTL_ID=17203	trait=Meat stearic acid content	Meat_and_Carcass
chr21	4503579	49987992	PUBMED_ID=17093215	1.30103	QTL_ID=17205	trait=Meat oleic acid content	Meat_and_Carcass
chr21	4503579	49987992	PUBMED_ID=17093215	1.30103	QTL_ID=17206	trait=Meat cis-vaccenic acid content	Meat_and_Carcass
chr21	4503579	49987992	PUBMED_ID=17093215	1.30103	QTL_ID=17209	trait=Meat linoleic acid content	Meat_and_Carcass
chr21	4503579	49906504	PUBMED_ID=17093215	1.30103	QTL_ID=17212	trait=Meat arachidonic acid content	Meat_and_Carcass
chr21	5973730	6403999	PUBMED_ID=25204347	1.30103	QTL_ID=146898	trait=Vocalization during arena test	Exterior
chr21	5973730	6403999	PUBMED_ID=25204347	3	QTL_ID=146915	trait=Vocalization during arena test	Exterior
chr21	6404000	6591228	PUBMED_ID=25204347	1.30103	QTL_ID=140533	trait=Locomotion during isolation box test	Exterior
chr21	8051317	8324655	PUBMED_ID=26791855	1.30103	QTL_ID=95635	trait=Fecal egg count	Health
chr21	8469342	49987992	PUBMED_ID=17093215	1.30103	QTL_ID=17201	trait=Meat myristic acid content	Meat_and_Carcass
chr21	14028605	14160035	PUBMED_ID=19389264	1.30103	QTL_ID=13969	trait=Average daily gain	Production
chr21	15610379	43579297	PUBMED_ID=19389264	1.30103	QTL_ID=13946	trait=Average daily gain	Production
chr21	15610379	43579297	PUBMED_ID=19389264	2.30103	QTL_ID=13930	trait=Body weight (56 weeks)	Production
chr21	15610379	43579297	PUBMED_ID=19389264	2.30103	QTL_ID=13952	trait=Average daily gain	Production
chr21	15610379	43579297	PUBMED_ID=19389264	1.30103	QTL_ID=13925	trait=Body weight (43 weeks)	Production
chr21	15610379	43579297	PUBMED_ID=19389264	2.30103	QTL_ID=13936	trait=Body weight (83 weeks)	Production
chr21	15610379	43579297	PUBMED_ID=19389264	1.30103	QTL_ID=13959	trait=Average daily gain	Production
chr21	16468647	17479817	PUBMED_ID=26791855	1.30103	QTL_ID=95638	trait=Immunoglobulin A level	Health
chr21	19960931	20396200	PUBMED_ID=22767094	2	QTL_ID=126103	trait=Worm length	Health
chr21	21029354	21100302	PUBMED_ID=25204347	2	QTL_ID=146960	trait=Locomotion during isolation box test	Exterior
chr21	31490156	32846061	PUBMED_ID=23810588	2.04576	QTL_ID=57734	trait=Milk protein percentage	Milk
chr21	31645085	32185580	PUBMED_ID=26791855	1.30103	QTL_ID=95636	trait=Fecal egg count	Health
chr21	33895096	33937633	PUBMED_ID=25204347	2	QTL_ID=146932	trait=Vocalization during arena test	Exterior
chr21	34095167	34146531	PUBMED_ID=25204347	2	QTL_ID=146860	trait=Vocalization behavior	Exterior
chr21	34095167	34146531	PUBMED_ID=25204347	1.30103	QTL_ID=140509	trait=Vocalization during arena test	Exterior
chr21	34744307	35030299	PUBMED_ID=25204347	3	QTL_ID=146983	trait=Breech traits	Sheep_trait
chr21	36169081	39065158	PUBMED_ID=22767094	2	QTL_ID=126104	trait=Pepsinogen level	Health
chr21	36496140	46171913	PUBMED_ID=20388239	1.30103	QTL_ID=14157	trait=Change in eosinophil number	Health
chr21	36580179	39280580	PUBMED_ID=22767094	2	QTL_ID=126105	trait=Pepsinogen level	Health
chr21	36580179	39280580	PUBMED_ID=22767094	1.30103	QTL_ID=126106	trait=Pepsinogen level	Health
chr21	39065159	39480893	PUBMED_ID=22767094	2	QTL_ID=126107	trait=Pepsinogen level	Health
chr21	39090010	39280580	PUBMED_ID=25204347	1.30103	QTL_ID=140499	trait=Vocalization during arena test	Exterior
chr21	39090010	39280580	PUBMED_ID=25204347	1.30103	QTL_ID=146887	trait=Vocalization behavior	Exterior
chr21	43663807	43928307	PUBMED_ID=26791855	1.30103	QTL_ID=95637	trait=Fecal egg count	Health
chr21	45858147	46142618	PUBMED_ID=26791855	1.30103	QTL_ID=95639	trait=Immunoglobulin A level	Health
chr22	260997	5787265	PUBMED_ID=26791855	1.30103	QTL_ID=95609	trait=Immunoglobulin A level	Health
chr22	5310298	7355419	PUBMED_ID=26791855	1.30103	QTL_ID=95640	trait=Immunoglobulin A level	Health
chr22	6506947	6552651	PUBMED_ID=23810588	1.30103	QTL_ID=57763	trait=Milk Yield	Milk
chr22	6929993	6947012	PUBMED_ID=23810588	1.30103	QTL_ID=57764	trait=Milk protein yield	Milk
chr22	9490121	9612690	PUBMED_ID=23051556	2	QTL_ID=19807	trait=Worm count	Health
chr22	18003672	37727360	PUBMED_ID=20388239	1.30103	QTL_ID=14158	trait=Trichostrongylus colubriformis FEC	Health
chr22	20000107	20219730	PUBMED_ID=22767094	2	QTL_ID=126108	trait=Worm length	Health
chr22	20763423	32402729	PUBMED_ID=22221026	6.9393	QTL_ID=16032	trait=Fecal egg count	Health
chr22	20763423	32402729	PUBMED_ID=22221026	2.91721	QTL_ID=16035	trait=Hematocrit	Health
chr22	20763423	32402729	PUBMED_ID=22221026	3.14569	QTL_ID=16038	trait=Hematocrit	Health
chr22	30069706	30111111	PUBMED_ID=25204347	2	QTL_ID=146910	trait=Vocalization during arena test	Exterior
chr22	47178761	47357804	PUBMED_ID=23810588	1.30103	QTL_ID=57762	trait=Milk fat yield	Milk
chr23	1294393	55400497	PUBMED_ID=20846385	1.30103	QTL_ID=14313	trait=Carcass fat percentage	Meat_and_Carcass
chr23	1294393	55400497	PUBMED_ID=20846385	1.30103	QTL_ID=14314	trait=Lean meat yield percentage	Meat_and_Carcass
chr23	1294393	28874499	PUBMED_ID=20846385	2	QTL_ID=14336	trait=muscle weight in carcass	Meat_and_Carcass
chr23	1294393	55400497	PUBMED_ID=20846385	2	QTL_ID=14335	trait=fat weight in carcass	Meat_and_Carcass
chr23	1294393	19991341	PUBMED_ID=19389264	1.30103	QTL_ID=13963	trait=Average daily gain	Production
chr23	1294393	55400497	PUBMED_ID=20846385	1.30103	QTL_ID=14311	trait=Hot carcass weight	Meat_and_Carcass
chr23	1294393	55400497	PUBMED_ID=20846385	1.30103	QTL_ID=14312	trait=Body weight (slaughter)	Production
chr23	2863138	2987196	PUBMED_ID=25204347	1.30103	QTL_ID=146878	trait=Locomotor activity	Exterior
chr23	3075630	23448168	PUBMED_ID=21787947	1.72584	QTL_ID=14183	trait=Rear leg set	Exterior
chr23	3075630	23448168	PUBMED_ID=21787947	1.51713	QTL_ID=14184	trait=Foot angle	Exterior
chr23	5507628	5693885	PUBMED_ID=23810588	1.30103	QTL_ID=57765	trait=Milk fat percentage	Milk
chr23	7041473	19915920	PUBMED_ID=23051556	2	QTL_ID=19791	trait=Haemonchus contortus FEC	Health
chr23	7041473	19915920	PUBMED_ID=23051556	2	QTL_ID=19808	trait=Haemonchus contortus FEC	Health
chr23	15265762	15833556	PUBMED_ID=22767094	1.30103	QTL_ID=126110	trait=Haemonchus contortus FEC	Health
chr23	19915921	23448168	PUBMED_ID=22221026	3.63264	QTL_ID=16033	trait=Fecal egg count	Health
chr23	23253144	28492997	PUBMED_ID=26791855	1.30103	QTL_ID=95641	trait=Immunoglobulin A level	Health
chr23	26191255	37081142	PUBMED_ID=22221026	2.68825	QTL_ID=16039	trait=Body weight	Production
chr23	30589139	30644883	PUBMED_ID=25204347	2	QTL_ID=146865	trait=Reactivity to humans	Exterior
chr23	30589139	30644883	PUBMED_ID=25204347	1.30103	QTL_ID=146902	trait=Reactivity to humans	Exterior
chr23	30589139	30644883	PUBMED_ID=25204347	2	QTL_ID=146952	trait=Reactivity to humans	Exterior
chr23	30589139	30644883	PUBMED_ID=25204347	1.30103	QTL_ID=147083	trait=Reactivity to humans	Exterior
chr23	30644884	30719765	PUBMED_ID=25204347	2	QTL_ID=147086	trait=Reactivity to humans	Exterior
chr23	32487574	32583612	PUBMED_ID=25204347	1.30103	QTL_ID=140510	trait=Vocalization during arena test	Exterior
chr23	32765978	37993079	PUBMED_ID=26791855	1.30103	QTL_ID=95642	trait=Immunoglobulin A level	Health
chr23	38576979	40102217	PUBMED_ID=23051556	2	QTL_ID=19793	trait=Worm count	Health
chr23	38576979	40102217	PUBMED_ID=23051556	2	QTL_ID=19818	trait=Worm count	Health
chr23	38576979	40102217	PUBMED_ID=23051556	2	QTL_ID=19792	trait=Worm count	Health
chr23	38576979	40102217	PUBMED_ID=23051556	2	QTL_ID=19809	trait=Worm count	Health
chr23	41654957	48491479	PUBMED_ID=26791855	1.30103	QTL_ID=95643	trait=Immunoglobulin A level	Health
chr23	47230556	47350763	PUBMED_ID=25204347	1.30103	QTL_ID=140523	trait=Vocalization during corridor test	Exterior
chr23	47230556	47350763	PUBMED_ID=25204347	1.30103	QTL_ID=146889	trait=Vocalization behavior	Exterior
chr23	47770752	48293994	PUBMED_ID=19389264	1.30103	QTL_ID=13940	trait=Body weight (98 weeks)	Production
chr23	47774695	48158629	PUBMED_ID=22767094	1.30103	QTL_ID=126111	trait=Worm count	Health
chr23	48491480	55026310	PUBMED_ID=26791855	1.30103	QTL_ID=95644	trait=Immunoglobulin A level	Health
chr23	51005818	51093418	PUBMED_ID=25204347	1.30103	QTL_ID=146900	trait=Locomotion during arena test	Exterior
chr23	51005818	51093418	PUBMED_ID=25204347	2	QTL_ID=146945	trait=Locomotion during arena test	Exterior
chr23	57681614	58111268	PUBMED_ID=22767094	2	QTL_ID=126109	trait=Haemonchus contortus FEC2	Health
chr23	58029789	58111268	PUBMED_ID=25204347	2	QTL_ID=146961	trait=Locomotion during isolation box test	Exterior
chr24	2642049	12248006	PUBMED_ID=20394603	2	QTL_ID=14152	trait=Milk Yield	Milk
chr24	2950926	36291579	PUBMED_ID=20846385	1.30103	QTL_ID=14315	trait=Bone weight in carcass	Meat_and_Carcass
chr24	6978706	7109890	PUBMED_ID=25204347	2	QTL_ID=146982	trait=Breech traits	Sheep_trait
chr24	6978706	7109890	PUBMED_ID=25204347	1.30103	QTL_ID=146890	trait=Vocalization behavior	Exterior
chr24	6978706	7109890	PUBMED_ID=25204347	1.30103	QTL_ID=140505	trait=Vocalization during arena test	Exterior
chr24	7109891	7247095	PUBMED_ID=25204347	2	QTL_ID=147074	trait=Reactivity to humans	Exterior
chr24	9063337	25976722	PUBMED_ID=19389264	1.30103	QTL_ID=13970	trait=Average daily gain	Production
chr24	12248007	20653816	PUBMED_ID=14555257	1.30103	QTL_ID=13684	trait=bone density	Production
chr24	12248007	20653816	PUBMED_ID=14555257	1.30103	QTL_ID=13685	trait=bone density	Production
chr24	20653817	41975761	PUBMED_ID=14555257	1.30103	QTL_ID=13686	trait=bone density	Production
chr24	20653817	41975761	PUBMED_ID=14555257	1.30103	QTL_ID=13687	trait=bone density	Production
chr24	20653817	34031825	PUBMED_ID=20219065	1.30103	QTL_ID=16616	trait=Reproductive seasonality	Reproduction
chr24	22232990	22340889	PUBMED_ID=25204347	2	QTL_ID=146920	trait=Locomotion during arena test	Exterior
chr24	24043116	31216592	PUBMED_ID=26856324	1.30103	QTL_ID=95810	trait=bone density	Production
chr24	25980654	32390609	PUBMED_ID=19389264	3	QTL_ID=13926	trait=Body weight (43 weeks)	Production
chr24	25980654	32390609	PUBMED_ID=19389264	3	QTL_ID=13931	trait=Body weight (56 weeks)	Production
chr24	25980654	32390609	PUBMED_ID=19389264	2.30103	QTL_ID=13937	trait=Body weight (83 weeks)	Production
chr24	25980654	32390609	PUBMED_ID=19389264	2.30103	QTL_ID=13953	trait=Average daily gain	Production
chr24	25980654	32390609	PUBMED_ID=19389264	1.30103	QTL_ID=13960	trait=Average daily gain	Production
chr24	25980654	32390609	PUBMED_ID=19389264	2.30103	QTL_ID=13947	trait=Average daily gain	Production
chr25	1549484	41685858	PUBMED_ID=11420622	2	QTL_ID=14016	trait=Staple length	Wool
chr25	1549484	41685858	PUBMED_ID=11420622	1.69897	QTL_ID=14018	trait=Mean fiber diameter	Wool
chr25	1549484	41685858	PUBMED_ID=11420622	1.69897	QTL_ID=14021	trait=Primary fiber diameter coefficient of variance	Wool
chr25	2801146	2932622	PUBMED_ID=19397522	1.30103	QTL_ID=13919	trait=Milk fat yield	Milk
chr25	2801146	2932622	PUBMED_ID=19397522	1.30103	QTL_ID=13920	trait=Milk fat yield	Milk
chr25	18501554	18633221	PUBMED_ID=23051556	2	QTL_ID=19810	trait=Worm count	Health
chr25	18501554	18633221	PUBMED_ID=23051556	2	QTL_ID=19811	trait=Worm count	Health
chr25	27587081	27681438	PUBMED_ID=25204347	1.30103	QTL_ID=140500	trait=Vocalization during arena test	Exterior
chr25	30467410	30584565	PUBMED_ID=25204347	1.30103	QTL_ID=146879	trait=Locomotor activity	Exterior
chr25	39445545	40194413	PUBMED_ID=25074012	2.50864	QTL_ID=125801	trait=Fecal egg count	Health
chr25	39445545	40194413	PUBMED_ID=25074012	2.08619	QTL_ID=125802	trait=Fecal egg count	Health
chr25	39584323	39619175	PUBMED_ID=23810588	1.30103	QTL_ID=57766	trait=Milk fat percentage	Milk
chr25	39619156	41394496	PUBMED_ID=22767094	1.30103	QTL_ID=126112	trait=Hematocrit	Health
chr26	3993156	30862231	PUBMED_ID=20846385	1.30103	QTL_ID=14337	trait=muscle weight in carcass	Meat_and_Carcass
chr26	4463827	4560092	PUBMED_ID=25204347	2	QTL_ID=147071	trait=Reactivity to humans	Exterior
chr26	4463827	4560092	PUBMED_ID=25204347	1.30103	QTL_ID=147084	trait=Reactivity to humans	Exterior
chr26	5770466	5930643	PUBMED_ID=25204347	2	QTL_ID=146861	trait=Vocalization behavior	Exterior
chr26	8433449	8628161	PUBMED_ID=23810588	1.30103	QTL_ID=57767	trait=Milk protein percentage	Milk
chr26	11293475	11355640	PUBMED_ID=25204347	2	QTL_ID=146905	trait=Vocalization during arena test	Exterior
chr26	15024812	26311924	PUBMED_ID=23051556	2	QTL_ID=19812	trait=Average daily gain	Production
chr26	15024812	26311924	PUBMED_ID=23051556	2	QTL_ID=19799	trait=Eggs per worm	Health
chr26	15024812	26311924	PUBMED_ID=23051556	2	QTL_ID=19813	trait=Change in hematocrit	Health
chr26	15024812	26311924	PUBMED_ID=23051556	2	QTL_ID=19816	trait=Worm count	Health
chr26	26249945	26373918	PUBMED_ID=23051556	2	QTL_ID=19794	trait=Body weight	Production
chr26	26249945	26373918	PUBMED_ID=23051556	2	QTL_ID=19795	trait=Change in hematocrit	Health
chr26	26249945	26373918	PUBMED_ID=23051556	2	QTL_ID=19796	trait=Haemonchus contortus FEC	Health
chr26	26249945	26373918	PUBMED_ID=23051556	2	QTL_ID=19797	trait=Worm count	Health
chr26	26249945	26373918	PUBMED_ID=23051556	2	QTL_ID=19798	trait=Worm length	Health
chr26	26249945	26373918	PUBMED_ID=23051556	2	QTL_ID=19814	trait=Haemonchus contortus FEC	Health
chr26	26249945	26373918	PUBMED_ID=23051556	2	QTL_ID=19815	trait=Worm count	Health
chr26	27054752	31234282	PUBMED_ID=23051556	2	QTL_ID=19817	trait=Worm count	Health
chr26	27054752	40650485	PUBMED_ID=21787947	1.61618	QTL_ID=14185	trait=Stature	Exterior
chr26	27054752	40650485	PUBMED_ID=18765625	1.58503	QTL_ID=13661	trait=udder attachment	Exterior
chr26	31580568	31705803	PUBMED_ID=19389264	1.30103	QTL_ID=13938	trait=Body weight (83 weeks)	Production
chr26	31580568	31705803	PUBMED_ID=19389264	1.30103	QTL_ID=13954	trait=Average daily gain	Production
chr26	31580568	31705803	PUBMED_ID=19389264	1.30103	QTL_ID=13961	trait=Average daily gain	Production
chr26	35761352	35806847	PUBMED_ID=25204347	1.30103	QTL_ID=146880	trait=Vocalization behavior	Exterior
chr26	36221820	36361249	PUBMED_ID=25204347	1.30103	QTL_ID=146875	trait=Reactivity to humans	Exterior
chr26	36927093	40650485	PUBMED_ID=22221026	3.27003	QTL_ID=16034	trait=Fecal egg count	Health
chr26	39944654	40017699	PUBMED_ID=25204347	2	QTL_ID=146968	trait=Breech traits	Sheep_trait
chr26	40162529	40258140	PUBMED_ID=25204347	2	QTL_ID=146867	trait=Vocalization behavior	Exterior
chr26	40162529	40258140	PUBMED_ID=25204347	2	QTL_ID=146957	trait=Vocalization during isolation box test	Exterior
chr26	40162529	40258140	PUBMED_ID=25204347	1.30103	QTL_ID=140521	trait=Vocalization during corridor test	Exterior
chr26	40162529	40258140	PUBMED_ID=25204347	1.30103	QTL_ID=140528	trait=Vocalization during isolation box test	Exterior

## Sheet: Table S4
Table S4. GWAScore data.
chr1	1072	988144	0
chr1	988146	1995678	0
chr1	1995856	2996907	0
chr1	2996909	3993730	0
chr1	3993732	4995858	0
chr1	4995860	5994208	0
chr1	5994210	6986281	0
chr1	6986283	7981243	0
chr1	7981245	8981794	0
chr1	8981796	9982712	0
chr1	9982714	10981439	0
chr1	10981441	11979828	0
chr1	36935391	37917031	7.74958
chr1	12981087	13987815	0
chr1	13987817	14990922	0
chr1	14990924	15986495	0
chr1	15986497	16988072	0
chr1	16988074	17990491	0
chr1	17990493	18986695	0
chr1	18986697	19981153	0
chr1	19981155	20987207	0
chr1	20987209	21976342	0
chr1	21976344	22968246	0
chr1	22968248	23965709	0
chr1	23965711	24963191	0
chr1	24963193	25960188	0
chr1	25960190	26957606	0
chr1	26957608	27950598	0
chr1	27950600	28945208	0
chr1	28945210	29934254	0
chr1	29934256	30934062	0
chr1	30934064	31935530	0
chr1	31935532	32937554	0
chr1	32937556	33940704	0
chr1	33940706	34947190	0
chr1	34947192	35942621	0
chr1	35942623	36935389	0
chr1	264797791	265800638	6.64975
chr1	37917033	38910314	0
chr1	38910316	39910343	0
chr1	39910345	40906230	0
chr1	40906232	41909116	0
chr1	41909118	42910596	0
chr1	42910598	43904240	0
chr1	43904242	44907968	0
chr1	44907970	45909850	0
chr1	45909852	46908770	0
chr1	46908772	47909793	0
chr1	274789187	275406760	5.34679
chr1	48904871	49904725	0
chr1	49904727	50896326	0
chr1	50896328	51918487	0
chr1	51918489	52920761	0
chr1	52920763	53923353	0
chr1	53923355	54922345	0
chr1	54922347	55919110	0
chr1	55919112	56924285	0
chr1	56924287	57921932	0
chr1	57921934	58920942	0
chr1	58920944	59924633	0
chr1	59924635	60920308	0
chr1	60920684	61916769	0
chr1	61916771	62917133	0
chr1	62917135	63920677	0
chr1	63920679	64920663	0
chr1	64920665	65913573	0
chr1	65913575	66914714	0
chr1	66914716	67918429	0
chr1	67918431	68915654	0
chr1	68915656	69923782	0
chr1	69923784	70924600	0
chr1	70924602	71923750	0
chr1	71923752	72911828	0
chr1	72911830	73912736	0
chr1	73912738	74908535	0
chr1	74908537	75905280	0
chr1	75905282	76906367	0
chr1	76906369	77900587	0
chr1	77900589	78899095	0
chr1	78899097	79902526	0
chr1	79902528	80897868	0
chr1	47909795	48904869	4.9914
chr1	81895404	82891391	0
chr1	82891393	83889263	0
chr1	83889265	84886664	0
chr1	84886666	85887537	0
chr1	85887539	86882478	0
chr1	86882480	87878409	0
chr1	87878411	88874101	0
chr1	88874103	89872259	0
chr1	89872261	90869791	0
chr1	90869793	91864318	0
chr1	91864320	92865567	0
chr1	92865569	93866576	0
chr1	93866578	94866217	0
chr1	11979830	12981085	2.74232
chr1	95860127	96862851	0
chr1	96862952	97864110	0
chr1	97864112	98872027	0
chr1	98872029	99871300	0
chr1	99871302	100870474	0
chr1	100872370	101884478	0
chr1	101884480	102887235	0
chr1	129841886	130831987	2.284
chr1	103890209	104888497	0
chr1	104888499	105888607	0
chr1	105888609	106884384	0
chr1	106884386	107873359	0
chr1	107873361	108869212	0
chr1	108869214	109865931	0
chr1	109865933	110863703	0
chr1	110863705	111856105	0
chr1	111856107	112864727	0
chr1	112864729	113859351	0
chr1	113859353	114857041	0
chr1	114857043	115853762	0
chr1	115853764	116852618	0
chr1	116852620	117843523	0
chr1	117843525	118839108	0
chr1	118839110	119836845	0
chr1	119836847	120841239	0
chr1	120841241	121844015	0
chr1	121844017	122843186	0
chr1	122843188	123846608	0
chr1	123846610	124850983	0
chr1	124850985	125853273	0
chr1	125853275	126850184	0
chr1	126850186	127853128	0
chr1	127853130	128850800	0
chr1	128852582	129841884	0
chr1	172816790	173816291	1.92082
chr1	130831989	131830386	0
chr1	131830388	132830394	0
chr1	132830396	133836804	0
chr1	133836806	134830602	0
chr1	134830604	135820596	0
chr1	135820598	136815542	0
chr1	136815544	137819856	0
chr1	137819858	138823369	0
chr1	138823371	139827033	0
chr1	171815320	172816788	1.7703
chr1	140823723	141823286	0
chr1	141823288	142822453	0
chr1	142822455	143817768	0
chr1	143817770	144825394	0
chr1	144825396	145823970	0
chr1	145823972	146816699	0
chr1	146816701	147816487	0
chr1	147816489	148814263	0
chr1	148814265	149804015	0
chr1	149804017	150813861	0
chr1	150813863	151811503	0
chr1	151811505	152813156	0
chr1	152813158	153826579	0
chr1	153826581	154837250	0
chr1	154837252	155836721	0
chr1	155836723	156832313	0
chr1	156832315	157824364	0
chr1	157824366	158799803	0
chr1	158799805	159815392	0
chr1	159815394	160814986	0
chr1	160814988	161809204	0
chr1	161809206	162814158	0
chr1	162814160	163808926	0
chr1	163808928	164812046	0
chr1	164812048	165819150	0
chr1	165819152	166823572	0
chr1	166824883	167824205	0
chr1	167824207	168821121	0
chr1	168821123	169820241	0
chr1	169820243	170819599	0
chr1	170819601	171813997	0
chr1	80897870	81895402	1.76447
chr1	102887237	103890207	1.65543
chr1	173816293	174819601	0
chr1	174819603	175829708	0
chr1	175829710	176830863	0
chr1	176830865	177828885	0
chr1	177828887	178831364	0
chr1	178831366	179832742	0
chr1	179832744	180833672	0
chr1	180833724	181832815	0
chr1	181832817	182832860	0
chr1	182832862	183837088	0
chr1	183837090	184837646	0
chr1	184837648	185831169	0
chr1	185831171	186831963	0
chr1	186831965	187829806	0
chr1	187829808	188829214	0
chr1	188829216	189829938	0
chr1	189829940	190830700	0
chr1	190830702	191830925	0
chr1	191830927	192829459	0
chr1	192829461	193832989	0
chr1	193832991	194835450	0
chr1	194835452	195839298	0
chr1	195839300	196840467	0
chr1	196840469	197841739	0
chr1	197841741	198843941	0
chr1	198843943	199843197	0
chr1	199843199	200845017	0
chr1	200845019	201840994	0
chr1	201840996	202841295	0
chr1	202841297	203840002	0
chr1	203840004	204850342	0
chr1	204850344	205850763	0
chr1	205850765	206851226	0
chr1	206851228	207850788	0
chr1	207850790	208847954	0
chr1	208847956	209851363	0
chr1	209851365	210854113	0
chr1	210854115	211851874	0
chr1	211851876	212856534	0
chr1	212856536	213852209	0
chr1	213852211	214844400	0
chr1	214844402	215844269	0
chr1	215844271	216842413	1.52288
chr1	216842415	217841233	0
chr1	217841235	218847243	0
chr1	218847245	219841583	0
chr1	219841585	220850407	0
chr1	220850409	221848136	0
chr1	221848138	222849906	0
chr1	222849908	223856938	0
chr1	223856940	224861641	0
chr1	224861643	225863410	0
chr1	225863412	226858397	0
chr1	226858399	227851768	0
chr1	227851770	228849814	0
chr1	228849816	229847432	0
chr1	229847434	230857500	0
chr1	230857502	231861141	0
chr1	231861143	232862925	0
chr1	232862927	233857340	0
chr1	233857342	234852004	0
chr1	234852006	235852833	0
chr1	235852835	236856946	0
chr1	236856948	237852887	0
chr1	237852889	238845243	0
chr1	238845245	239844389	0
chr1	239844391	240839533	0
chr1	240839535	241831209	0
chr1	241832883	242831123	0
chr1	242831125	243833305	0
chr1	243833307	244829668	0
chr1	244829670	245831021	0
chr1	245831023	246830399	0
chr1	246830401	247823513	0
chr1	247823515	248826463	0
chr1	248826465	249828897	0
chr1	249828899	250831478	0
chr1	250831480	251840440	0
chr1	251840442	252841315	0
chr1	252841317	253847292	0
chr1	253847294	254848344	0
chr1	254848346	255840876	0
chr1	255840878	256833215	0
chr1	256833217	257838574	0
chr1	257838576	258835839	0
chr1	258835841	259832064	0
chr1	259832066	260832702	0
chr1	260832704	261829764	0
chr1	94866219	95860125	1.51194
chr1	262821081	263809490	0
chr1	263809492	264797789	0
chr1	139827035	140821028	1.30103
chr1	265800640	266801122	0
chr1	266801124	267797387	0
chr1	267797389	268792373	0
chr1	261829766	262821079	1.30103
chr1	268792375	269800499	1.30103
chr1	270794603	271788884	0
chr1	271788886	272791454	0
chr1	272791456	273788992	0
chr1	273788994	274789185	0
chr1	269800501	270794601	1.30103
chr2	9115	1022295	0
chr2	1022297	2026977	0
chr2	2026979	3026539	0
chr2	3026541	4029885	0
chr2	4029887	5027037	0
chr2	5027039	6024462	0
chr2	6024464	7022665	0
chr2	7022667	8025552	0
chr2	8025554	9036952	0
chr2	9036954	10035713	0
chr2	10035715	11040839	0
chr2	11040841	12046457	0
chr2	12046459	13047135	0
chr2	13047137	14046058	1.30103
chr2	14046060	15044555	0
chr2	15045674	16044921	0
chr2	16044923	17041731	0
chr2	17041733	18045738	0
chr2	18045740	19040081	0
chr2	19040083	20027668	0
chr2	20027670	21023780	0
chr2	21023782	22021154	0
chr2	22021156	23019995	0
chr2	23019997	24018996	0
chr2	24018998	25019488	0
chr2	25019490	26018051	0
chr2	26018053	27011435	0
chr2	27011437	28013889	0
chr2	28013891	29016095	0
chr2	29016097	30021763	0
chr2	30021765	31032109	0
chr2	31032111	32029101	0
chr2	32029103	33029271	2.56864
chr2	33029273	34033506	0
chr2	34033508	35033761	0
chr2	35033763	36032744	0
chr2	36032746	37035498	0
chr2	37035500	38033591	0
chr2	38033593	39033164	0
chr2	39033166	40033688	0
chr2	40033690	41040691	0
chr2	41040693	42039201	0
chr2	42039203	43038718	0
chr2	43038720	44042471	0
chr2	44042473	45038658	0
chr2	45038660	46038597	0
chr2	46038599	47039387	0
chr2	47039389	48038309	0
chr2	48038311	49039400	0
chr2	49039402	50042162	0
chr2	50042164	51050498	0
chr2	51050500	52056004	0
chr2	52056006	53056337	0
chr2	53056339	54064387	0
chr2	54064389	55058582	0
chr2	55058584	56056533	1.88606
chr2	56056535	57060795	0
chr2	57060797	58058233	0
chr2	58058235	59054177	1.82391
chr2	59054179	60051539	0
chr2	60051541	61041091	0
chr2	61041093	62042098	0
chr2	62042100	63033619	1.56864
chr2	63033621	64032960	0
chr2	64032962	65035718	0
chr2	65035720	66035034	0
chr2	66035036	67035215	0
chr2	67035217	68036888	0
chr2	68036890	69039529	0
chr2	69039531	70038571	0
chr2	70038573	71033609	0
chr2	71033611	72031632	0
chr2	72031634	73028353	0
chr2	73028355	74050515	0
chr2	74050517	75050195	0
chr2	75053354	76046780	0
chr2	76046782	77049351	0
chr2	77049353	78050621	0
chr2	78050623	79053936	0
chr2	79053938	80045176	0
chr2	80045178	81041954	0
chr2	81041956	82042908	4.656
chr2	82042910	83039413	0
chr2	83039415	84026761	0
chr2	84026763	85030038	0
chr2	85030040	86028976	0
chr2	86028978	87029429	0
chr2	87029431	88032966	0
chr2	88032968	89039838	0
chr2	89039840	90046954	0
chr2	90046956	91040039	0
chr2	91040041	92036844	0
chr2	92036846	93035475	0
chr2	93035477	94037484	0
chr2	94037486	95034059	0
chr2	95034061	96030473	0
chr2	96030475	97028796	0
chr2	97028798	98017479	0
chr2	98017481	99015171	0
chr2	99015173	100018540	0
chr2	100018542	101007074	0
chr2	101007076	102006545	0
chr2	102006547	103006099	0
chr2	103006101	104007829	0
chr2	104007831	105010080	0
chr2	105010082	106009920	0
chr2	106009922	107008444	0
chr2	107008446	108006515	0
chr2	108006517	108993509	0
chr2	108993511	109985925	0
chr2	109985927	110974870	0
chr2	110974872	111975669	0
chr2	111975671	112972627	0
chr2	112972629	113973213	0
chr2	113973215	114980683	0
chr2	114983294	115991825	0
chr2	115991827	116992548	0
chr2	116992550	117995417	0
chr2	117995419	118998982	2.78218
chr2	118998984	119994139	0
chr2	119994141	120998902	0
chr2	120998904	121996301	0
chr2	121996303	122996679	0
chr2	122996681	123995986	0
chr2	123995988	124995538	0
chr2	124995540	125993495	0
chr2	125993497	126991023	0
chr2	126991025	127997553	0
chr2	127997555	128999367	0
chr2	128999369	130010283	0
chr2	130010285	131010824	0
chr2	131010826	132014354	11.6003
chr2	132014356	133011715	16.5463
chr2	133011717	134006787	1.30103
chr2	134006789	135009588	0
chr2	135009590	136008833	0
chr2	136008835	137010889	0
chr2	137010891	138013899	0
chr2	138013901	139015910	0
chr2	139015912	140016023	0
chr2	140016025	141014145	0
chr2	141014247	142012111	0
chr2	142012113	143014727	0
chr2	143014729	144018278	0
chr2	144018280	145025264	0
chr2	145025266	146024455	0
chr2	146024457	147027995	0
chr2	147027997	148032158	0
chr2	148032160	149031664	0
chr2	149031666	150031892	0
chr2	150031894	151034843	0
chr2	151034845	152033983	0
chr2	152034350	153033464	0
chr2	153033466	154036211	0
chr2	154036213	155039488	0
chr2	155039490	156040146	0
chr2	156040148	157039833	0
chr2	157039835	158045027	0
chr2	158045029	159042751	0
chr2	159042753	160042113	0
chr2	160042115	161041571	0
chr2	161041573	162043613	0
chr2	162043615	163034816	0
chr2	163034818	164037174	0
chr2	164037176	165038934	0
chr2	165038936	166039835	0
chr2	166039837	167031484	0
chr2	167031486	168031249	0
chr2	168031251	169033172	0
chr2	169033174	170030736	0
chr2	170030738	171031669	0
chr2	171031671	172034002	0
chr2	172034004	173025413	1.76955
chr2	173025415	174025325	0
chr2	174025327	175023739	0
chr2	175023741	176023916	0
chr2	176023918	177025738	0
chr2	177025740	178015651	6.57187
chr2	178015653	179020046	0
chr2	179020048	180017363	0
chr2	180017365	181027051	0
chr2	181027053	182023234	0
chr2	182023236	183023982	2.21968
chr2	183023984	184023323	0
chr2	184023325	185024656	0
chr2	185024658	186023093	0
chr2	186023095	187013664	0
chr2	187013666	188016046	0
chr2	188016048	189015929	0
chr2	189015931	190018419	2.79317
chr2	190018421	191014411	0
chr2	191014413	192015731	0
chr2	192015733	193013557	0
chr2	193013559	194013915	0
chr2	194013917	195018639	0
chr2	195018641	196010588	0
chr2	196013234	197010660	0
chr2	197010662	198009356	0
chr2	198009358	199010127	0
chr2	199010129	200006428	0
chr2	200006430	201002656	0
chr2	201002757	202003429	0
chr2	202003431	203007357	0
chr2	203007359	204008637	0
chr2	204008639	205008401	3.27228
chr2	205008403	206019185	2.84164
chr2	206019187	207016657	3.34727
chr2	207016659	208011889	2.26834
chr2	208011891	209013850	4.15717
chr2	209013852	210015921	1.30103
chr2	210015923	211014848	0
chr2	211014850	212016225	0
chr2	212016227	213005851	0
chr2	213005853	214006257	0
chr2	214006259	215005483	0
chr2	215005485	216001535	0
chr2	216001537	216994142	0
chr2	216994144	217997041	0
chr2	217997043	218997629	0
chr2	218997631	219995797	0
chr2	219995799	220991895	0
chr2	220991897	221994218	0
chr2	221994220	222995656	0
chr2	222995658	223992830	0
chr2	223992832	224980390	0
chr2	224980392	225986191	0
chr2	225986193	226983264	0
chr2	226983266	227999318	0
chr2	227999320	229008474	0
chr2	229008476	230009014	0
chr2	230009016	231009506	0
chr2	231009508	232008359	0
chr2	232008361	233006107	0
chr2	233006109	234004935	0
chr2	234004937	234996323	0
chr2	234996325	235997219	0
chr2	235997221	236995115	0
chr2	236995117	237994133	0
chr2	237994135	238996443	1.82391
chr2	238996445	239996544	0
chr2	239996546	240994940	0
chr2	240994942	241997382	0
chr2	241997384	242996811	0
chr2	242996813	243997327	0
chr2	243997329	244995158	0
chr2	244995160	245991436	0
chr2	245991438	246985013	0
chr2	246985015	247980014	0
chr2	247980016	248966461	0
chr3	2	980296	0
chr3	980298	1960575	0
chr3	1960577	2967390	0
chr3	2967392	3962470	0
chr3	3962472	4956681	0
chr3	4956683	5957659	0
chr3	5957661	6954260	0
chr3	6954262	7954691	0
chr3	7954693	8946808	0
chr3	8946810	9938418	0
chr3	9938420	10935378	0
chr3	10935380	11928138	0
chr3	11928140	12916552	0
chr3	12916554	13910451	0
chr3	13910453	14921575	2.16115
chr3	14921577	15917854	0
chr3	15917856	16915843	0
chr3	16915845	17919542	0
chr3	17919544	18922902	0
chr3	18922904	19920557	0
chr3	19920559	20919721	0
chr3	20921655	21915231	0
chr3	21915233	22909914	0
chr3	22909916	23909403	0
chr3	23909405	24913188	0
chr3	24913190	25911885	0
chr3	25911887	26913445	0
chr3	26913447	27907040	0
chr3	27908521	28907871	0
chr3	28907873	29915522	0
chr3	29915524	30916452	0
chr3	30916454	31917042	0
chr3	31917044	32918062	0
chr3	32918064	33923468	0
chr3	33923470	34926596	1.30103
chr3	34926598	35923018	2.09691
chr3	35923020	36918889	0
chr3	36918891	37919119	6.18564
chr3	37919121	38917751	0
chr3	38917753	39931028	0
chr3	39931306	40929166	0
chr3	40931511	41927438	0
chr3	41927440	42926745	0
chr3	42929314	43927999	0
chr3	43928001	44927257	6.53165
chr3	44927259	45924527	0
chr3	45926241	46920702	0
chr3	46920704	47919805	0
chr3	47919807	48911585	0
chr3	48911587	49901429	0
chr3	49901431	50903013	0
chr3	50903015	51895866	0
chr3	51895868	52889807	0
chr3	52889809	53882208	0
chr3	53882210	54877762	0
chr3	54877764	55865986	0
chr3	55865988	56857045	0
chr3	56857047	57861558	0
chr3	57861560	58855174	0
chr3	58855176	59859204	5.45593
chr3	59859206	60858720	0
chr3	60858722	61867397	0
chr3	61867399	62867413	1.30103
chr3	62867415	63866090	0
chr3	63866092	64865507	0
chr3	64865509	65865662	0
chr3	65865664	66869335	0
chr3	66869337	67862589	0
chr3	67862591	68861810	0
chr3	68861812	69861375	5.41005
chr3	69861377	70857940	0
chr3	70857942	71852465	0
chr3	71852467	72855174	0
chr3	72855176	73852492	0
chr3	73852494	74848811	0
chr3	74848813	75850955	2.91009
chr3	75850957	76846423	0
chr3	76846425	77843071	0
chr3	77843073	78849571	0
chr3	78849573	79849197	0
chr3	79849199	80849657	0
chr3	80849659	81850274	0
chr3	81850276	82857352	0
chr3	82857354	83854590	0
chr3	83854592	84863039	0
chr3	84863041	85864369	0
chr3	85864371	86868775	0
chr3	86868777	87870947	0
chr3	87870949	88863426	0
chr3	88863428	89860284	0
chr3	89860286	90850204	0
chr3	90850206	91850514	0
chr3	91850516	92850004	0
chr3	92850006	93847527	0
chr3	93847529	94847550	0
chr3	94847552	95852583	0
chr3	95852585	96853962	0
chr3	96853964	97852517	0
chr3	97852519	98851264	0
chr3	98851266	99851308	0
chr3	99851310	100850027	0
chr3	100850029	101853085	0
chr3	101853087	102851093	0
chr3	102851095	103860639	0
chr3	103860641	104856256	0
chr3	104865772	105857733	0
chr3	105857735	106849703	0
chr3	106849705	107849914	0
chr3	107849916	108846103	0
chr3	108846105	109839226	0
chr3	109839228	110832958	0
chr3	110832960	111833269	0
chr3	111833271	112832681	0
chr3	112832683	113841408	0
chr3	113841410	114836160	0
chr3	114836162	115836184	0
chr3	115836186	116840432	0
chr3	116840434	117840570	0
chr3	117840572	118835640	0
chr3	118835642	119825416	0
chr3	119825418	120824021	5.97881
chr3	120824023	121827671	0
chr3	121827673	122830289	0
chr3	122830291	123828403	0
chr3	123828405	124831533	0
chr3	124831535	125835541	0
chr3	125835543	126837160	0
chr3	126837162	127834242	0
chr3	127834244	128833878	0
chr3	128833880	129835952	0
chr3	129835954	130842266	2.90377
chr3	130842268	131837881	0
chr3	131837883	132839439	0
chr3	132839441	133829024	0
chr3	133829026	134826594	0
chr3	134826596	135820549	5.69897
chr3	135820551	136824965	0
chr3	136824967	137829704	14.1959
chr3	137829706	138815467	0
chr3	138815469	139814109	0
chr3	139814111	140813891	0
chr3	140813893	141813848	0
chr3	141813850	142815874	0
chr3	142815876	143814263	0
chr3	143814265	144813842	0
chr3	144813844	145817335	0
chr3	145817337	146820124	0
chr3	146820126	147814085	0
chr3	147814087	148805175	0
chr3	148805177	149808629	0
chr3	149808631	150804331	0
chr3	150804333	151813195	0
chr3	151813197	152809106	0
chr3	152809108	153819467	0
chr3	153819469	154820856	0
chr3	154820858	155819022	0
chr3	155819024	156811193	0
chr3	156811195	157813609	0
chr3	157813611	158810840	2.98297
chr3	158810941	159825310	0
chr3	159825312	160820154	0
chr3	160820156	161806011	0
chr3	161806013	162789988	0
chr3	162789990	163780171	0
chr3	163785172	164786945	0
chr3	164787651	165789284	0
chr3	165789286	166791936	0
chr3	166791938	167790918	0
chr3	167790920	168787573	0
chr3	168787575	169791031	0
chr3	169791033	170784314	0
chr3	170784316	171780864	0
chr3	171780866	172779416	0
chr3	172779418	173778035	0
chr3	173778037	174778778	0
chr3	174778780	175777398	0
chr3	175777400	176773509	0
chr3	176773511	177769713	5.97469
chr3	177769715	178770621	1.30103
chr3	178770623	179786769	0
chr3	179786771	180782141	0
chr3	180782143	181779837	0
chr3	181779839	182783382	0
chr3	182783384	183776897	0
chr3	183776899	184777187	0
chr3	184777189	185768490	0
chr3	185768492	186774228	0
chr3	186774230	187775568	0
chr3	187775570	188772288	0
chr3	188772290	189767301	0
chr3	189767303	190771127	0
chr3	190771129	191771331	0
chr3	191772369	192770620	0
chr3	192770622	193775404	0
chr3	193775406	194771284	0
chr3	194771286	195771246	0
chr3	195771248	196766632	0
chr3	196766634	197764260	0
chr3	197764262	198774156	0
chr3	198774158	199772204	0
chr3	199772206	200765489	0
chr3	200765491	201767899	1.30103
chr3	201767901	202770311	0
chr3	202770313	203777011	0
chr3	203784778	204780808	0
chr3	204780810	205779806	0
chr3	205779808	206789744	0
chr3	206789746	207775929	0
chr3	207775931	208779497	0
chr3	208779499	209763894	0
chr3	209763896	210760398	0
chr3	210760400	211752851	0
chr3	211752853	212758719	0
chr3	212758721	213754343	0
chr3	213754345	214752756	0
chr3	214752758	215751795	0
chr3	215755015	216753864	0
chr3	216753866	217754451	0
chr3	217754453	218758065	0
chr3	218758067	219747844	0
chr3	219747846	220740831	0
chr3	220740833	221726551	0
chr3	221726553	222722385	0
chr3	222722387	223713477	0
chr4	2	998591	0
chr4	998593	1990827	0
chr4	1990829	2972500	0
chr4	2972502	3974388	0
chr4	3974390	4967407	0
chr4	4967409	5980544	0
chr4	5980546	6986622	0
chr4	6986624	7987086	0
chr4	7987088	8986158	0
chr4	8986160	9988327	0
chr4	9988329	10991338	0
chr4	10991340	11989402	0
chr4	11989404	12998738	0
chr4	12998740	14006114	0
chr4	14006116	14991524	0
chr4	14991526	15981347	0
chr4	15981349	16982134	0
chr4	16982136	17973661	0
chr4	17973663	18977038	0
chr4	18977040	19978283	0
chr4	19978285	20977035	0
chr4	20977037	21981466	0
chr4	21981468	22973770	0
chr4	22973772	23973165	0
chr4	23973167	24976064	0
chr4	24976066	25981481	0
chr4	25981483	26982922	0
chr4	26982924	27984170	0
chr4	27984172	28988635	0
chr4	28988637	29988117	0
chr4	29988119	30986240	0
chr4	30986242	31987522	0
chr4	31987524	32987291	0
chr4	32987293	33983844	0
chr4	33983846	34975047	0
chr4	34975049	35973607	0
chr4	35973609	36967519	5.50864
chr4	36967521	37962457	0
chr4	37966257	38966220	0
chr4	38966222	39967737	0
chr4	39967739	40968475	0
chr4	40968477	41966428	0
chr4	41966430	42970905	0
chr4	42970907	43974550	0
chr4	43974552	44978141	0
chr4	44978143	45984182	0
chr4	45984184	46984764	0
chr4	46984766	47979067	0
chr4	47979069	48980345	0
chr4	48980347	49976006	0
chr4	49976008	50981445	0
chr4	50981447	51981692	0
chr4	51981694	52982473	1.30103
chr4	52982475	53977970	0
chr4	53977972	54983854	0
chr4	54983856	55985919	0
chr4	55985921	56984125	1.30103
chr4	56984127	57984937	0
chr4	57984939	58986098	0
chr4	58986100	59981689	0
chr4	59981691	60978764	0
chr4	60978766	61973364	0
chr4	61973366	62975855	1.57187
chr4	62975857	63974354	0
chr4	63974356	64974277	0
chr4	64974279	65975764	0
chr4	65975766	66975339	1.30103
chr4	66975341	67972636	0
chr4	67972638	68972255	0
chr4	68972257	69973530	0
chr4	69973532	70972488	2.22185
chr4	70972490	71969949	0
chr4	71969951	72969059	0
chr4	72969061	73977937	1.30103
chr4	73977939	74964578	0
chr4	74964580	75963783	0
chr4	75963785	76961604	0
chr4	76961606	77959058	0
chr4	77959060	78962503	0
chr4	78962505	79962167	0
chr4	79962169	80964256	0
chr4	80964258	81970267	0
chr4	81970269	82967743	0
chr4	82967745	83972445	0
chr4	83972447	84975162	0
chr4	84975164	85974965	0
chr4	85974967	86965828	0
chr4	86965830	87965316	0
chr4	87965318	88962037	0
chr4	88962039	89965994	0
chr4	89965996	90971326	0
chr4	90971328	91981560	0
chr4	91981562	92978807	0
chr4	92978809	93978411	0
chr4	93978413	94975794	0
chr4	94975796	95975959	0
chr4	95975961	96976555	0
chr4	96976557	97975819	0
chr4	97975821	98975582	0
chr4	98975584	99982639	0
chr4	99982641	100982329	0
chr4	100982331	101972358	0
chr4	101972360	102965572	0
chr4	102965574	103963172	0
chr4	103963174	104965436	0
chr4	104965438	105974015	0
chr4	105974017	106976485	0
chr4	106976487	107978497	0
chr4	107978499	108980498	0
chr4	108980500	109980238	0
chr4	109980240	110976455	0
chr4	110976457	111973827	0
chr4	111973829	112976232	0
chr4	112976234	113970740	0
chr4	113970742	114961265	0
chr4	114961267	115960987	0
chr4	115960989	116954043	0
chr4	116954045	117950893	0
chr4	117950895	118961130	0
chr4	118961132	119216639	0
chr5	1856	986016	0
chr5	986018	1979402	0
chr5	1979404	2977546	0
chr5	2977548	3971562	0
chr5	3971564	4958158	0
chr5	4958160	5955118	0
chr5	5955120	6957798	1.3279
chr5	6957800	7965344	0
chr5	7965346	8956293	0
chr5	8956295	9945951	0
chr5	9945953	10947234	0
chr5	10947236	11946529	0
chr5	11946531	12940748	0
chr5	12940750	13939397	0
chr5	13939399	14940197	0
chr5	14940199	15937473	0
chr5	15937475	16938694	0
chr5	16938696	17939743	0
chr5	17939745	18944152	0
chr5	18944154	19946134	0
chr5	19946136	20948213	0
chr5	20948215	21952660	0
chr5	21952662	22950962	0
chr5	22950964	23944871	0
chr5	23944873	24948308	0
chr5	24948310	25946720	0
chr5	25946722	26947841	0
chr5	26949222	27950435	0
chr5	27950437	28945994	0
chr5	28945996	29943295	0
chr5	29943297	30945527	0
chr5	30945529	31951532	0
chr5	31951534	32950746	0
chr5	32950748	33955657	0
chr5	33955659	34953815	0
chr5	34953817	35955726	0
chr5	35955728	36952859	0
chr5	36952861	37944471	0
chr5	37944473	38942790	0
chr5	38942792	39931972	0
chr5	39931974	40930399	0
chr5	40930401	41927113	0
chr5	41927115	42927713	0
chr5	42927715	43929863	1.30103
chr5	43929865	44929953	0
chr5	44929955	45928856	0
chr5	45928858	46929695	0
chr5	46929697	47925799	0
chr5	47925801	48925700	0
chr5	48925702	49925818	0
chr5	49925820	50923869	0
chr5	50923871	51925282	0
chr5	51925284	52925646	0
chr5	52925648	53928678	0
chr5	53928680	54922591	0
chr5	54922593	55924584	0
chr5	55924586	56927274	0
chr5	56927276	57924878	0
chr5	57924880	58922675	0
chr5	58922677	59926465	0
chr5	59926467	60921898	0
chr5	60921900	61917180	0
chr5	61917182	62917004	0
chr5	62917006	63918093	0
chr5	63918095	64922436	0
chr5	64922438	65922856	0
chr5	65922858	66930116	0
chr5	66930118	67930182	0
chr5	67930184	68930084	0
chr5	68930086	69928693	0
chr5	69928695	70931770	0
chr5	70931772	71930969	0
chr5	71930971	72930706	0
chr5	72930708	73931643	0
chr5	73931645	74931272	0
chr5	74931274	75923870	0
chr5	75923872	76925481	0
chr5	76925483	77927133	0
chr5	77927135	78927481	0
chr5	78927483	79931477	0
chr5	79931479	80930691	0
chr5	80930693	81923849	0
chr5	81923851	82918376	0
chr5	82918378	83912362	0
chr5	83912364	84915131	0
chr5	84915133	85919583	0
chr5	85919585	86921344	0
chr5	86921346	87915022	0
chr5	87915024	88914969	0
chr5	88914971	89924696	0
chr5	89924698	90925665	0
chr5	90925667	91926726	0
chr5	91926728	92932191	0
chr5	92932193	93929898	0
chr5	93929900	94929144	0
chr5	94929146	95925666	2.2854
chr5	95925668	96929158	2.78473
chr5	96929160	97933200	0
chr5	97933202	98932834	0
chr5	98932836	99932073	0
chr5	99932075	100937137	0
chr5	100937139	101938795	0
chr5	101938797	102940767	0
chr5	102940769	103941285	0
chr5	103941287	104943634	0
chr5	104943636	105941417	0
chr5	105941419	106939151	0
chr5	106939153	107836144	0
chr6	2	999671	0
chr6	36927542	37923901	11.0348
chr6	2006077	3010705	0
chr6	3010707	4005865	0
chr6	4005867	5005848	0
chr6	5005850	6000184	0
chr6	37923903	38925574	7.79628
chr6	35929992	36927540	6.88222
chr6	7972820	8968763	0
chr6	10954555	11953087	5.42022
chr6	9967595	10954553	0
chr6	27932955	28932940	4.95078
chr6	11953089	12952455	0
chr6	12952457	13951463	0
chr6	13951465	14947578	0
chr6	14947580	15949762	0
chr6	32930618	33929920	4.79946
chr6	16949945	17950482	0
chr6	17950484	18947166	0
chr6	18947710	19942024	0
chr6	19942026	20940752	0
chr6	20940754	21934699	0
chr6	21936103	22934205	0
chr6	22934207	23929117	0
chr6	23929119	24927200	0
chr6	24927202	25923238	0
chr6	25923240	26930366	0
chr6	26930368	27932953	0
chr6	39926361	40928949	3.93416
chr6	28932942	29937259	0
chr6	29937261	30938211	0
chr6	30938213	31939004	0
chr6	31939006	32930616	0
chr6	84914967	85906372	2.30103
chr6	33929922	34930930	0
chr6	34930932	35929990	0
chr6	42932649	43933458	1.65051
chr6	999673	2006075	1.30103
chr6	6000186	6989001	1.30103
chr6	38925576	39926359	0
chr6	6989003	7972818	1.30103
chr6	40928951	41930905	0
chr6	41930907	42932647	0
chr6	8968765	9967593	1.30103
chr6	43933460	44933207	0
chr6	44933209	45933267	0
chr6	45933269	46932236	0
chr6	46932238	47939875	0
chr6	47939877	48933011	0
chr6	48933013	49930340	0
chr6	49930342	50930399	0
chr6	50930401	51930811	0
chr6	51930813	52926943	0
chr6	52926945	53932571	0
chr6	53932573	54924822	0
chr6	54924824	55924695	0
chr6	55924697	56929348	0
chr6	15949764	16949943	1.30103
chr6	57929888	58928941	0
chr6	58928943	59926528	0
chr6	59926530	60927002	0
chr6	60927004	61921435	0
chr6	61921437	62923241	0
chr6	62923243	63927814	0
chr6	63927816	64913028	0
chr6	64913030	65907291	0
chr6	65907293	66910237	0
chr6	66910239	67911183	0
chr6	67911185	68913648	0
chr6	68913650	69915227	0
chr6	69915229	70918238	0
chr6	70918240	71927365	0
chr6	71927367	72927982	0
chr6	72929298	73934107	0
chr6	73934109	74932696	0
chr6	74932698	75930933	0
chr6	75930935	76930052	0
chr6	76930054	77929708	0
chr6	77931649	78926684	0
chr6	78926686	79925299	0
chr6	79925301	80922675	0
chr6	56929350	57929886	1.30103
chr6	81921881	82917199	0
chr6	82917201	83922770	0
chr6	83922772	84914965	0
chr6	80922677	81921879	1.30103
chr6	85906374	86908692	0
chr6	86908694	87910648	0
chr6	87910650	88905732	0
chr6	88905734	89904776	0
chr6	89904778	90900447	0
chr6	90900449	91901549	0
chr6	91901551	92903433	1.30103
chr6	92903435	93898340	0
chr6	93898342	94897398	0
chr6	94897400	95898521	0
chr6	95898523	96899281	0
chr6	96899283	97893447	0
chr6	97893449	98893623	1.30103
chr6	98893625	99888335	0
chr6	99888337	100889470	0
chr6	100889472	101886269	0
chr6	101886271	102882117	0
chr6	102882119	103882414	0
chr6	103882416	104881815	0
chr6	104881817	105881018	0
chr6	105881020	106882640	0
chr6	106882642	107882259	0
chr6	107882261	108881993	0
chr6	108881995	109877976	0
chr6	109877978	110873375	0
chr6	110873377	111877852	0
chr6	111877854	112881345	0
chr6	112881347	113882238	0
chr6	113882240	114882618	0
chr6	114882620	115879030	0
chr6	115879032	116856469	1.30103
chr6	116856471	116888256	0
chr7	1386	993867	0
chr7	993869	1989796	0
chr7	1989798	2986071	0
chr7	2986073	3983542	0
chr7	3983544	4984919	0
chr7	4984921	5988904	0
chr7	5988906	6993894	0
chr7	6993896	7995000	0
chr7	7995002	8993213	0
chr7	8993215	9994263	0
chr7	9994265	10995328	0
chr7	10995330	11996421	0
chr7	11996423	12993025	0
chr7	12993027	13994215	0
chr7	13994217	14997259	0
chr7	14997261	15996453	0
chr7	15996455	16996636	0
chr7	16996638	17995702	0
chr7	17995704	18991739	0
chr7	18991741	19992456	0
chr7	19992458	20990810	0
chr7	20990812	21992013	0
chr7	21992015	22982746	0
chr7	22982748	23982929	0
chr7	23982931	24983899	0
chr7	24983901	25980429	0
chr7	25980431	26981165	0
chr7	26981167	27982905	0
chr7	27982907	28976546	0
chr7	28976548	29976825	0
chr7	29976827	30975346	0
chr7	30975348	31982063	0
chr7	31982065	32983611	0
chr7	32983613	33982711	0
chr7	33982713	34987277	0
chr7	34987279	35994700	0
chr7	35994702	36996718	0
chr7	36996720	38000603	0
chr7	38000605	38997536	0
chr7	38997538	39993387	0
chr7	39993389	40984606	0
chr7	40984608	41986303	0
chr7	41986305	42978242	0
chr7	42978244	43978596	0
chr7	43978598	44973725	0
chr7	44973727	45967747	0
chr7	45967749	46969535	0
chr7	46969537	47969703	0
chr7	47969705	48972205	0
chr7	48972207	49963664	0
chr7	49963666	50958972	0
chr7	50958974	51952036	0
chr7	51952038	52955725	0
chr7	52955727	53951257	0
chr7	53951259	54952265	0
chr7	54952267	55959859	0
chr7	55959861	56960589	0
chr7	56960591	57961663	0
chr7	57961665	58962735	0
chr7	58962737	59963259	0
chr7	59965929	60961453	0
chr7	60961455	61964231	0
chr7	61964233	62969798	0
chr7	62969800	63969960	0
chr7	63970652	64971811	0
chr7	64971813	65967146	0
chr7	65967148	66962152	0
chr7	66962154	67967727	0
chr7	67967729	68966229	1.30103
chr7	68966231	69960804	0
chr7	69960806	70956859	0
chr7	70956861	71956383	0
chr7	71956385	72951972	0
chr7	72951974	73952000	0
chr7	73952002	74951973	2.26841
chr7	74951975	75952503	5.24413
chr7	75952505	76949742	0
chr7	76949744	77950164	4.36856
chr7	77950166	78952753	0
chr7	78952755	79948598	0
chr7	79948600	80942198	0
chr7	80942200	81944508	2.48017
chr7	81947009	82948014	1.67778
chr7	82948016	83943337	0
chr7	83943339	84943544	0
chr7	84943546	85936346	0
chr7	85936348	86936638	0
chr7	86939214	87939306	0
chr7	87939308	88938446	0
chr7	88938703	89939767	0
chr7	89939769	90932391	0
chr7	90933991	91931384	0
chr7	91931386	92931513	0
chr7	92931515	93930340	0
chr7	93930342	94925052	0
chr7	94925054	95924742	0
chr7	95924744	96930764	0
chr7	96930766	97932428	0
chr7	97932430	98934017	0
chr7	98934019	99931231	0
chr7	99931233	100009711	0
chr8	2	1002302	0
chr8	1002304	1995578	0
chr8	1995580	2996682	0
chr8	2996684	3995151	0
chr8	3995153	4998168	0
chr8	4998170	5994966	0
chr8	5994968	6990224	0
chr8	6999277	7981601	0
chr8	7981603	8979396	0
chr8	8979398	9985013	0
chr8	9985015	10984765	0
chr8	10984767	11976673	0
chr8	11978083	12977107	0
chr8	12977109	13982621	0
chr8	13982623	14981414	0
chr8	14981416	15978941	0
chr8	15978943	16977371	0
chr8	16977373	17983144	0
chr8	17983146	18980363	1.30103
chr8	18980365	19977539	0
chr8	19977541	20971758	1.30103
chr8	20971760	21976489	0
chr8	21976491	22969652	0
chr8	22969654	23963781	1.39362
chr8	23963783	24972535	0
chr8	24972537	25974255	0
chr8	25974257	26972835	0
chr8	26972837	27972051	0
chr8	27972053	28969649	0
chr8	28969651	29967742	0
chr8	29967744	30963734	2.01233
chr8	30963736	31963524	0
chr8	31963526	32959359	0
chr8	32959361	33961282	0
chr8	33961284	34959565	0
chr8	34959567	35955723	0
chr8	35955725	36964601	0
chr8	36964603	37962389	0
chr8	37962391	38954622	0
chr8	38954624	39956486	0
chr8	39956488	40957356	0
chr8	40957358	41954546	0
chr8	41954548	42952189	0
chr8	42952191	43952249	0
chr8	43952251	44954376	0
chr8	44954378	45944611	0
chr8	45944613	46944995	2.57512
chr8	46944997	47947347	0
chr8	47947349	48955840	0
chr8	48955842	49958687	1.30103
chr8	49958689	50955374	0
chr8	50955376	51953279	0
chr8	51953281	52949871	0
chr8	52949873	53945800	0
chr8	53945802	54945220	0
chr8	54945222	55944892	0
chr8	55944894	56937732	0
chr8	56937734	57938298	0
chr8	57938300	58938773	0
chr8	58938775	59931958	0
chr8	59931960	60932447	0
chr8	60932449	61932563	0
chr8	61932565	62930511	0
chr8	62930513	63930862	0
chr8	63930864	64931527	0
chr8	64931529	65935484	0
chr8	65935486	66926557	0
chr8	66926559	67937616	0
chr8	67937618	68938205	5.06048
chr8	68938207	69933868	0
chr8	69933870	70937478	0
chr8	70937480	71937680	0
chr8	71937682	72937154	1.30103
chr8	72937156	73943413	0
chr8	73943415	74943152	0
chr8	74943154	75942868	0
chr8	75942870	76945666	1.30103
chr8	76945668	77950506	0
chr8	77950508	78944025	0
chr8	78944027	79935081	0
chr8	79935083	80935733	0
chr8	80935735	81935523	5.37675
chr8	81935525	82935414	0
chr8	82935416	83936263	0
chr8	83936265	84931554	0
chr8	84931556	85928872	0
chr8	85928874	86923800	0
chr8	86923802	87920836	0
chr8	87920838	88920566	0
chr8	88920568	89919729	0
chr8	89919731	90615088	0
chr9	2	975141	0
chr9	975143	1976863	0
chr9	1976865	2961313	0
chr9	2961315	3962107	0
chr9	3962109	4965978	0
chr9	4965980	5955980	0
chr9	5955982	6949055	0
chr9	6949057	7946459	0
chr9	7946461	8941768	0
chr9	8941770	9939131	0
chr9	9939133	10946005	5.80989
chr9	10946007	11941733	0
chr9	11941735	12935672	0
chr9	12935674	13930620	0
chr9	13930622	14928710	5.02687
chr9	14928712	15939254	0
chr9	15939256	16939006	0
chr9	16939008	17941336	0
chr9	17941338	18932073	0
chr9	18932075	19926718	0
chr9	19926720	20924521	0
chr9	20924523	21927219	0
chr9	21927221	22923265	0
chr9	22923267	23922024	0
chr9	23922026	24919273	0
chr9	24919275	25919330	0
chr9	25919332	26905456	0
chr9	26905458	27899926	0
chr9	27899928	28902101	0
chr9	28902103	29899878	1.30103
chr9	29899880	30900132	1.30103
chr9	30900134	31894529	0
chr9	31894531	32891870	0
chr9	32891872	33888680	0
chr9	33888682	34889620	5.61979
chr9	34889622	35893522	0
chr9	35893524	36895962	0
chr9	36895964	37894163	0
chr9	37894165	38892311	0
chr9	38892313	39893176	0
chr9	39893178	40880398	0
chr9	40880400	41877107	0
chr9	41877109	42877224	0
chr9	42877226	43874043	0
chr9	43874045	44872502	0
chr9	44872504	45874043	0
chr9	45874045	46880087	0
chr9	46880089	47884857	0
chr9	47884859	48884433	0
chr9	48884435	49884360	0
chr9	49884362	50877193	0
chr9	50877195	51871221	0
chr9	51871223	52868984	0
chr9	52868986	53858388	0
chr9	53858390	54858558	0
chr9	54858560	55860725	0
chr9	55860727	56864389	0
chr9	56864391	57866925	0
chr9	57866927	58867504	0
chr9	58867506	59869681	0
chr9	59869683	60870019	0
chr9	60870021	61871770	0
chr9	61871772	62872295	0
chr9	62872297	63880565	0
chr9	63880567	64879271	0
chr9	64879273	65876813	0
chr9	65876815	66880982	0
chr9	66880984	67872413	0
chr9	67872415	68875211	0
chr9	68875213	69878952	0
chr9	69878954	70878378	0
chr9	70878380	71874989	0
chr9	71874991	72873766	0
chr9	72873768	73876694	0
chr9	73876696	74875441	0
chr9	74875443	75877370	0
chr9	75877372	76878704	1.30103
chr9	76878706	77879342	0
chr9	77879344	78871370	0
chr9	78871372	79877594	0
chr9	79877596	80882265	0
chr9	80882267	81885476	0
chr9	81885478	82882792	0
chr9	82882794	83883789	0
chr9	83883791	84888775	0
chr9	84888777	85889802	0
chr9	85889804	86882958	0
chr9	86882960	87875703	0
chr9	87875705	88875395	0
chr9	88875397	89850176	0
chr9	89850178	90849289	0
chr9	90849291	91850872	0
chr9	91850874	92842103	0
chr9	92842105	93848830	0
chr9	93848832	94576643	0
chr10	2	985472	0
chr10	985474	1987342	0
chr10	1987344	2987282	0
chr10	2987284	3986709	0
chr10	3986711	4984484	0
chr10	4985202	5988373	0
chr10	5988375	6984563	1.30103
chr10	6984565	7984192	0
chr10	7984194	8975496	1.30103
chr10	8975498	9974161	0
chr10	9974163	10975254	0
chr10	10975256	11977998	0
chr10	11978000	12977502	0
chr10	12978333	13980823	0
chr10	13980825	14985044	0
chr10	14985046	15986114	0
chr10	15986116	16982616	0
chr10	16982618	17986302	0
chr10	17986304	18988371	0
chr10	18988373	19988002	0
chr10	19988004	20987009	0
chr10	20987011	21983990	0
chr10	21983992	22985091	1.30103
chr10	22985093	23984610	0
chr10	23984612	24967241	0
chr10	24967243	25968484	0
chr10	25968486	26969888	1.30103
chr10	26969890	27975958	1.30103
chr10	27975960	28975191	3.2233
chr10	28975193	29969969	0
chr10	29969971	30974158	1.30103
chr10	30974160	31976306	0
chr10	31976308	32976950	0
chr10	32976952	33979063	0
chr10	33979065	34984297	0
chr10	34984299	35985071	0
chr10	35985073	36987329	0
chr10	36987331	37993339	0
chr10	37993341	38988956	0
chr10	38988958	39988818	0
chr10	39988820	40986451	0
chr10	40986453	41983803	0
chr10	41983805	42990726	0
chr10	42990728	43976546	0
chr10	43976548	44980341	0
chr10	44980343	45967382	0
chr10	45967384	46964549	0
chr10	46964551	47966009	0
chr10	47966011	48961299	0
chr10	48961301	49960926	0
chr10	49960928	50949374	0
chr10	50949376	51948484	0
chr10	51948486	52944605	0
chr10	52944607	53941773	0
chr10	53941775	54954265	0
chr10	54954267	55956496	0
chr10	55956498	56955631	0
chr10	56955633	57953753	0
chr10	57953755	58953756	0
chr10	58953758	59953663	0
chr10	59953665	60956466	0
chr10	60956468	61951600	2.66154
chr10	61951602	62953574	0
chr10	62953576	63953219	0
chr10	63953221	64957280	0
chr10	64957282	65958661	0
chr10	65958663	66966588	0
chr10	66966590	67963750	0
chr10	67963752	68964220	0
chr10	68964222	69969576	0
chr10	69969578	70958512	0
chr10	70958514	71938748	0
chr10	71938750	72932764	0
chr10	72932766	73927360	0
chr10	73927362	74928684	0
chr10	74928686	75930144	0
chr10	75930146	76927087	0
chr10	76927089	77926896	0
chr10	77926898	78935511	0
chr10	78935513	79933121	0
chr10	79933123	80932409	0
chr10	80932411	81934260	0
chr10	81934262	82936628	0
chr10	82936630	83938381	0
chr10	83938383	84931880	0
chr10	84931882	85924296	0
chr10	85924298	86377204	0
chr11	2	998859	0
chr11	998861	1993932	0
chr11	1993934	2995341	0
chr11	2995343	3995939	0
chr11	3995941	4993813	0
chr11	4993815	5989740	0
chr11	5989742	6992437	0
chr11	6992439	7989740	0
chr11	7989742	8980442	1.30103
chr11	8980444	9977750	0
chr11	9977752	10976556	0
chr11	10976558	11973219	0
chr11	11973221	12969265	0
chr11	12969267	13971152	1.30103
chr11	13971154	14967474	0
chr11	14969098	15967053	0
chr11	15967055	16967411	0
chr11	16967413	17967861	0
chr11	17967863	18960409	0
chr11	18960411	19965439	0
chr11	19965441	20965584	0
chr11	20965586	21966456	0
chr11	21966458	22962631	0
chr11	22962633	23959710	0
chr11	23959712	24960440	0
chr11	24960442	25960738	0
chr11	25960740	26959929	0
chr11	26959931	27958510	0
chr11	27958512	28959463	0
chr11	28959465	29956608	0
chr11	29956610	30953425	0
chr11	30953427	31951468	0
chr11	31951470	32959494	0
chr11	32959496	33962050	0
chr11	33962052	34953679	0
chr11	34953681	35952142	0
chr11	35952144	36950734	0
chr11	36950736	37952768	0
chr11	37952770	38952144	0
chr11	38952146	39950540	0
chr11	39950542	40944591	0
chr11	40944593	41943914	0
chr11	41943916	42940496	0
chr11	42940498	43943871	0
chr11	43943873	44942583	0
chr11	44942585	45949348	1.30103
chr11	45949350	46944571	0
chr11	46944573	47945959	0
chr11	47945961	48952573	0
chr11	48952575	49949457	0
chr11	49949459	50941966	0
chr11	50941968	51941820	1.33724
chr11	51941822	52940993	0
chr11	52940995	53938740	0
chr11	53938742	54938486	0
chr11	54938488	55926957	0
chr11	55926959	56929748	0
chr11	56929750	57925134	0
chr11	57925136	58924318	0
chr11	58924320	59923265	0
chr11	59923267	60926319	0
chr11	60926321	61922527	0
chr11	61922529	62170480	0
chr12	2	1004813	0
chr12	1004815	2004603	0
chr12	2004605	2999313	0
chr12	3000779	4000498	2.5784
chr12	4000500	4991279	0
chr12	4994311	5991374	0
chr12	5991376	6981287	0
chr12	6981289	7980335	0
chr12	7980337	8975014	0
chr12	8975016	9971662	0
chr12	9971664	10969957	0
chr12	10969959	11972850	0
chr12	11972852	12966162	0
chr12	12966164	13958578	0
chr12	13958580	14953255	0
chr12	14953257	15949930	0
chr12	15949932	16937290	4.54821
chr12	16937292	17935839	0
chr12	17935841	18936115	0
chr12	18936117	19936975	0
chr12	19936977	20935381	0
chr12	20935383	21930261	0
chr12	21930263	22932484	0
chr12	22932486	23925510	0
chr12	23925512	24923030	0
chr12	24923032	25919552	0
chr12	25919554	26913399	0
chr12	26913401	27910970	0
chr12	27910972	28911055	0
chr12	28911057	29908261	0
chr12	29908263	30909552	0
chr12	30909554	31907400	0
chr12	31907402	32901718	0
chr12	32901720	33901535	0
chr12	33901537	34901847	0
chr12	34901849	35903823	0
chr12	35903825	36917814	0
chr12	36917816	37918152	0
chr12	37918154	38922371	0
chr12	38922373	39921340	0
chr12	39921342	40920597	0
chr12	40920599	41922780	0
chr12	41922782	42924676	0
chr12	42924678	43930553	0
chr12	43930555	44931303	0
chr12	44931305	45927465	0
chr12	45927467	46924116	0
chr12	46924118	47932393	0
chr12	47932395	48926269	0
chr12	48926271	49928222	0
chr12	49928224	50929589	0
chr12	50929591	51937630	0
chr12	51937632	52935695	0
chr12	52935697	53938234	0
chr12	53938236	54938058	0
chr12	54938060	55940937	0
chr12	55940939	56934215	0
chr12	56934217	57935210	0
chr12	57935212	58935193	0
chr12	58935195	59933647	0
chr12	59933649	60931217	0
chr12	60931219	61923640	0
chr12	61923642	62922983	0
chr12	62922985	63924824	0
chr12	63924826	64925842	0
chr12	64925844	65925124	0
chr12	65925126	66924433	0
chr12	66924435	67925850	0
chr12	67925852	68923927	2.04576
chr12	68923929	69927461	0
chr12	69927463	70924807	0
chr12	70924809	71924622	0
chr12	71924624	72924492	0
chr12	72924494	73923560	0
chr12	73923562	74922723	0
chr12	74922725	75919379	0
chr12	75919381	76920867	0
chr12	76920869	77916170	0
chr12	77918859	78934073	0
chr12	78934075	79028859	0
chr13	2	984781	0
chr13	984783	1990185	0
chr13	1990187	2986748	0
chr13	2986750	3981818	0
chr13	3981820	4978901	0
chr13	4978903	5969766	1.30103
chr13	5969768	6959790	0
chr13	6959792	7953119	1.30103
chr13	7953121	8950724	0
chr13	8950726	9954158	1.30103
chr13	9954160	10949277	0
chr13	10949279	11948097	0
chr13	11948099	12946424	0
chr13	12946426	13941085	0
chr13	13941087	14935235	0
chr13	14935237	15935051	0
chr13	15935053	16936966	0
chr13	16936968	17961149	1.30103
chr13	17961151	18961935	0
chr13	18961937	19960146	0
chr13	19960148	20960825	0
chr13	20960827	21961284	0
chr13	21961286	22960608	0
chr13	22960610	23954948	0
chr13	23954950	24957650	0
chr13	24957652	25963156	0
chr13	25963158	26958000	0
chr13	26958002	27956728	0
chr13	27956730	28958436	0
chr13	28958438	29959551	0
chr13	29959553	30961033	0
chr13	30961035	31962711	0
chr13	31962713	32962821	0
chr13	32962823	33962102	0
chr13	33962104	34955791	0
chr13	34955793	35953160	0
chr13	35953162	36951648	0
chr13	36951650	37945933	0
chr13	37945935	38944331	0
chr13	38944333	39944164	0
chr13	39945426	40935541	0
chr13	40938374	41940787	0
chr13	41940789	42932408	0
chr13	42932410	43940423	0
chr13	43940425	44933427	0
chr13	44933429	45934903	0
chr13	45934905	46930346	0
chr13	46930348	47926926	0
chr13	47929385	48928957	0
chr13	48928959	49910780	0
chr13	49910782	50913747	0
chr13	50913749	51914836	0
chr13	51914838	52914877	5.36653
chr13	52914879	53914050	0
chr13	53914052	54908740	0
chr13	54908742	55907604	0
chr13	55907606	56909448	0
chr13	56909450	57908090	0
chr13	57908092	58905105	0
chr13	58905107	59902589	0
chr13	59902591	60900860	0
chr13	60900862	61894065	2.27984
chr13	61894067	62885860	0
chr13	62885862	63885408	0
chr13	63886068	64887344	0
chr13	64887346	65885954	0
chr13	65885956	66884329	0
chr13	66884331	67889501	0
chr13	67889503	68889222	0
chr13	68889224	69889616	0
chr13	69889618	70893726	0
chr13	70893728	71891825	0
chr13	71891827	72892077	0
chr13	72892079	73879239	0
chr13	73879241	74879286	0
chr13	74879288	75880983	0
chr13	75880985	76880058	0
chr13	76880060	77877863	0
chr13	77877865	78875764	0
chr13	78875766	79870073	0
chr13	79870075	80868322	0
chr13	80868324	81870707	0
chr13	81870709	82870993	0
chr13	82870995	82951069	0
chr14	2	990961	0
chr14	990963	1987724	0
chr14	1987726	2988906	0
chr14	2988908	3982037	0
chr14	3982039	4978004	0
chr14	4983006	5982496	0
chr14	5982498	6980774	0
chr14	6980867	7977018	0
chr14	7977020	8973649	1.30103
chr14	8973651	9963549	0
chr14	9963551	10958373	0
chr14	10958375	11955911	0
chr14	11955913	12955488	0
chr14	12955490	13951559	1.72125
chr14	13951561	14949955	7.81561
chr14	14949957	15946870	1.74473
chr14	15946872	16946083	0
chr14	16946085	17944871	0
chr14	17944873	18942535	0
chr14	18942537	19946846	0
chr14	19946848	20941294	0
chr14	20941296	21943162	0
chr14	21943164	22934731	0
chr14	22934733	23932823	2.08302
chr14	23932825	24928696	0
chr14	24928698	25928682	0
chr14	25928684	26926897	0
chr14	26926899	27916860	1.79588
chr14	27916862	28912784	0
chr14	28912786	29907683	0
chr14	29907685	30908076	0
chr14	30908078	31907836	0
chr14	31907838	32904607	3.27165
chr14	32904609	33903668	0
chr14	33903670	34908550	0
chr14	34908552	35909370	0
chr14	35909372	36909297	0
chr14	36909299	37907993	0
chr14	37907995	38908094	0
chr14	38908096	39906180	0
chr14	39906182	40907666	0
chr14	40907668	41905287	1.74473
chr14	41905289	42904496	0
chr14	42904498	43898359	0
chr14	43898361	44891194	0
chr14	44891196	45893574	0
chr14	45893576	46895887	0
chr14	46895889	47894612	0
chr14	47894614	48897900	0
chr14	48897902	49898614	0
chr14	49898616	50897507	0
chr14	50897509	51893026	0
chr14	51893028	52883810	2.26841
chr14	52885644	53883337	0
chr14	53883339	54883267	0
chr14	54883269	55879696	0
chr14	55879698	56888430	0
chr14	56888432	57887058	0
chr14	57887060	58882748	0
chr14	58882750	59874015	0
chr14	59874017	60857824	0
chr14	60857826	61854456	0
chr14	61854458	62568341	0
chr15	2	1006821	0
chr15	1006823	2004318	0
chr15	2004320	2999255	8.18376
chr15	2999257	4004121	0
chr15	4004123	4999647	1.30103
chr15	4999649	5990918	0
chr15	5990920	6991400	0
chr15	6995479	7997142	0
chr15	7997144	9000661	0
chr15	9000663	9999033	0
chr15	9999035	10979788	0
chr15	10979790	11981371	0
chr15	11981373	12971902	0
chr15	12973768	13971488	0
chr15	13971490	14965818	0
chr15	14965820	15969120	0
chr15	15969122	16967889	0
chr15	16967891	17959063	0
chr15	17959065	18961880	0
chr15	18961882	19951879	0
chr15	19951881	20959313	0
chr15	20959315	21960682	0
chr15	21960684	22956825	0
chr15	22956827	23957804	0
chr15	23957806	24960345	0
chr15	24960347	25960542	0
chr15	25960544	26962036	0
chr15	26962038	27963658	0
chr15	27963660	28963361	0
chr15	28963363	29943031	0
chr15	29943033	30940199	1.35952
chr15	30940201	31930341	0
chr15	31930343	32926719	0
chr15	32926721	33932123	0
chr15	33932125	34928996	0
chr15	34928998	35925508	0
chr15	35925510	36916540	0
chr15	36916542	37915467	0
chr15	37915469	38913013	0
chr15	38913559	39912946	0
chr15	39912948	40913376	0
chr15	40913378	41907142	0
chr15	41907144	42907479	0
chr15	42907481	43916985	0
chr15	43916987	44908562	0
chr15	44908663	45906178	0
chr15	45906180	46889583	0
chr15	46889585	47893825	0
chr15	47893827	48905131	0
chr15	48910133	49905178	0
chr15	49905180	50906605	0
chr15	50906607	51909608	0
chr15	51909610	52908695	0
chr15	52908697	53911912	0
chr15	53911914	54910358	0
chr15	54910360	55896614	0
chr15	55896616	56898783	0
chr15	56898785	57900867	0
chr15	57900869	58895081	0
chr15	58895083	59891732	0
chr15	59891734	60890804	0
chr15	60890806	61889077	0
chr15	61889079	62889684	0
chr15	62889686	63888278	1.30103
chr15	63888280	64891608	0
chr15	64891610	65890480	0
chr15	65890482	66893233	0
chr15	66893235	67894885	0
chr15	67894887	68894737	0
chr15	68894739	69886878	1.50864
chr15	69886880	70897516	0
chr15	70897518	71894455	0
chr15	71894457	72896436	0
chr15	72896438	73891457	0
chr15	73891459	74887472	2.25259
chr15	74887474	75892365	0
chr15	75892367	76888213	0
chr15	76888215	77885032	0
chr15	77887511	78881310	0
chr15	78881312	79869560	0
chr15	79869562	80783214	0
chr16	1827	1001461	0
chr16	1001463	1999899	0
chr16	1999901	2997668	0
chr16	2997670	3999787	0
chr16	3999789	5000371	0
chr16	5000373	6005319	4.89963
chr16	6005321	7001424	0
chr16	7001426	8000871	0
chr16	8000873	9001553	0
chr16	9001555	10004388	0
chr16	10004390	11003547	0
chr16	11003549	12004038	0
chr16	12004040	13002381	0
chr16	13002383	14005124	0
chr16	14005126	15009072	0
chr16	15009074	16002488	0
chr16	16002490	16998880	0
chr16	16998882	17996179	0
chr16	17996181	18994957	1.30103
chr16	18994959	19997336	0
chr16	19997338	20998290	0
chr16	20998292	21999588	0
chr16	21999590	22997253	0
chr16	22997255	23999368	0
chr16	23999370	24993314	0
chr16	24993316	25996643	0
chr16	25996645	26992343	0
chr16	26992345	27989352	0
chr16	27989354	28991313	0
chr16	28991315	29993555	0
chr16	29993557	31001252	0
chr16	31001254	32001479	0
chr16	32001481	33004955	2.1549
chr16	33004957	34005448	0
chr16	34005450	35008433	2.92721
chr16	35008435	36011131	2.73243
chr16	36011133	37010998	0
chr16	37011000	38012067	0
chr16	38012069	39006484	0
chr16	39006486	40007001	0
chr16	40007003	41006429	0
chr16	41006431	42009191	0
chr16	42009193	43005750	3.52288
chr16	43005752	44000119	0
chr16	44000121	45004721	0
chr16	45004723	46004221	0
chr16	46004223	46999516	0
chr16	46999518	47998785	0
chr16	47998787	48998105	0
chr16	48998107	49998670	0
chr16	49998672	51003361	0
chr16	51003363	52001741	0
chr16	52001743	53014780	0
chr16	53014782	54014923	1.30103
chr16	54014925	55006231	0
chr16	55006233	56005571	0
chr16	56005573	57005232	0
chr16	57005234	58000418	0
chr16	58003122	59006047	0
chr16	59006049	60005185	0
chr16	60005187	61004412	0
chr16	61004414	62005178	0
chr16	62005180	63001804	0
chr16	63001806	64002974	0
chr16	64002976	65000131	0
chr16	65000133	66005118	0
chr16	66005120	67004392	0
chr16	67004394	68005424	0
chr16	68005426	69011362	0
chr16	69011364	70004328	0
chr16	70004330	70983804	0
chr16	70983806	71693149	0
chr17	2	1006465	0
chr17	1006467	2008248	0
chr17	2008250	3006513	0
chr17	3006515	4004544	0
chr17	4004546	5003221	6.03621
chr17	5003223	6005955	0
chr17	6005957	6995451	0
chr17	6995453	7991421	0
chr17	7991423	8993158	0
chr17	8993160	9987882	0
chr17	9987884	10986652	1.30103
chr17	10986654	11998149	6.91507
chr17	11998151	12998995	0
chr17	12998997	13992760	0
chr17	13992762	14989934	0
chr17	14989936	15987920	0
chr17	15987922	16988818	0
chr17	16988820	17989751	0
chr17	17989753	18999924	0
chr17	18999926	19998260	0
chr17	19998262	20995528	1.30103
chr17	20995530	21986605	1.88606
chr17	21986607	22982294	0
chr17	22982296	23973675	0
chr17	23973677	24978380	0
chr17	24978382	25979188	0
chr17	25979190	26973240	1.30103
chr17	26973242	27974611	0
chr17	27974613	28974454	0
chr17	28974456	29974506	0
chr17	29974508	30969325	0
chr17	30969327	31970981	0
chr17	31970983	32969279	0
chr17	32969281	33963343	0
chr17	33963345	34960480	0
chr17	34960482	35962600	0
chr17	35962602	36960508	0
chr17	36960510	37968643	0
chr17	37968645	38969075	0
chr17	38969077	39969715	0
chr17	39969717	40973666	0
chr17	40973668	41975257	0
chr17	41975259	42977677	0
chr17	42977679	43974161	0
chr17	43974163	44978199	0
chr17	44978201	45975422	0
chr17	45975424	46972233	0
chr17	46972235	47971847	0
chr17	47971849	48970871	0
chr17	48970873	49963771	1.30103
chr17	49963773	50966433	0
chr17	50966435	51971745	1.30103
chr17	51971747	52972414	0
chr17	52972416	53969182	0
chr17	53969184	54979637	0
chr17	54979639	55981574	0
chr17	55981576	56982721	0
chr17	56985477	57987229	0
chr17	57987231	58983696	1.35655
chr17	58983698	59998243	0
chr17	59998245	61000053	0
chr17	61000055	62003471	0
chr17	62003473	63007472	0
chr17	63007474	64004527	0
chr17	64004529	65001542	0
chr17	65001544	65996555	0
chr17	65996557	66990895	0
chr17	66990897	67991581	0
chr17	67991583	68984327	0
chr17	68989328	69988905	0
chr17	69988907	70980477	0
chr17	70980479	71962718	0
chr17	71964927	72251135	0
chr18	2	996760	0
chr18	996762	2001543	0
chr18	2001545	3004291	0
chr18	3004293	4006040	0
chr18	4006042	4997449	0
chr18	4997451	5996736	0
chr18	5996738	6995201	5.59354
chr18	6995203	7989835	0
chr18	7989837	8980948	1.30103
chr18	8980950	9985931	5.67778
chr18	9985933	10986955	0
chr18	10986957	11982567	0
chr18	11982569	12980611	0
chr18	12980613	13973580	0
[truncated: 552 more rows]

## Sheet: Table S5
Table S5. Integrative analysis annotated candidate genes for sheep economic traits.
Chromosome	START	END	GWAScore	the number of QTL	overlap genes	location
chr3	137412001	137448500	14.1959	9	LOC101101975	exonic
chr3	137716501	137720000	14.1959	9	LOC101103970(dist=75052),LOC101104481(dist=15161)	intergenic
chr3	137331001	137337500	14.1959	9	LOC101122776(dist=14078),LOC101123028(dist=3060)	intergenic
chr3	137339001	137342500	14.1959	9	LOC101123028	exonic
chr3	137343501	137350000	14.1959	9	LOC101123028(dist=2009),LOC101123547(dist=47357)	intergenic
chr3	137356501	137410000	14.1959	9	LOC101123547	exonic
chr3	137410001	137412000	14.1959	9	LOC101123547(dist=11706),LOC101101975(dist=8612)	intergenic
chr2	131849001	131851500	11.6003	16	HNRNPA3(dist=63870),LOC105609040(dist=52628)	intergenic
chr14	14618001	14622000	7.81561	4	MYLK3	intronic
chr14	14718501	14721000	7.81561	4	MYLK3(dist=7638),GPT2(dist=66097)	intergenic
chr1	37625501	37628000	7.74958	5	DOCK7(dist=24568),ATG4C(dist=45707)	intergenic
chr1	37072001	37076000	7.74958	5	INADL(dist=93542),KANK4(dist=119723)	intergenic
chr17	11816501	11819000	6.91507	1	LOC101109122(dist=7477),LOC105602727(dist=11527)	intergenic
chr17	11330501	11334500	6.91507	1	TTC29	intronic
chr17	11399001	11403000	6.91507	3	TTC29(dist=50234),POU4F2(dist=4240)	intergenic
chr6	36353001	36356000	6.88222	17	ABCG2(XM_012179370.2:c.-89313_-89070delins0)	UTR5
chr6	36222001	36224500	6.88222	17	HERC6	exonic
chr1	264845001	264848500	6.64975	2	RUNX1	intronic
chr2	177873001	177878000	6.57187	8	LOC106990967(dist=17201),LOC105609847(dist=7136)	intergenic
chr3	120195501	120204500	5.97881	3	LOC105614711(dist=214290),SLC6A15(dist=599266)	intergenic
chr3	120205501	120216500	5.97881	3	LOC105614711(dist=224290),SLC6A15(dist=587266)	intergenic
chr3	120219001	120222500	5.97881	3	LOC105614711(dist=237790),SLC6A15(dist=581266)	intergenic
chr3	120439001	120442000	5.97881	3	LOC105614711(dist=457790),SLC6A15(dist=361766)	intergenic
chr3	177305001	177308000	5.97469	3	LOC105614803(dist=67484),LOC105608626(dist=103178)	intergenic
chr23	38018501	38021000	5.82391	5	DLGAP1	exonic
chr9	10941501	10946005	5.80989	1	EYS(dist=714647),PHF3(dist=1821879)	intergenic
chr9	34715501	34718500	5.61979	2	LYPLA1	exonic
chr18	6061001	6065000	5.59354	2	MEF2A	intronic
chr3	59646001	59649000	5.45593	4	IL1F10	intronic
chr3	59235001	59246500	5.45593	4	LOC105606419(dist=14023),PAX8(dist=174303)	intergenic
chr3	59258001	59260500	5.45593	4	LOC105606419(dist=37023),PAX8(dist=160303)	intergenic
chr3	59272501	59275000	5.45593	4	LOC105606419(dist=51523),PAX8(dist=145803)	intergenic
chr3	59227001	59233500	5.45593	4	LOC105606419(dist=6023),PAX8(dist=187303)	intergenic
chr6	11374001	11380000	5.42022	1	UGT8(dist=270813),TRNAK-CUU(dist=199227)	intergenic
chr6	11187001	11194500	5.42022	1	UGT8(dist=83813),TRNAK-CUU(dist=384727)	intergenic
chr3	69327001	69329500	5.41005	6	SPTBN1	intronic
chr8	81307001	81312500	5.37675	2	GTF2H5(dist=4718),TULP4(dist=56808)	intergenic
chr13	52664501	52671500	5.36653	1	LOC101114799(dist=23821),LOC106991510(dist=4155)	intergenic
chr13	52227001	52229500	5.36653	1	STK35(XM_015099467.1:c.*4493_*2485delins0)	UTR3
chr9	14582501	14584500	5.02687	2	ADGRB1	exonic
chr9	14594001	14596000	5.02687	2	ADGRB1	exonic
chr9	14002501	14005500	5.02687	2	LOC101113505,LOC106991335	exonic
chr9	14573501	14576000	5.02687	2	LOC101117342(dist=5329),ADGRB1(dist=3211)	intergenic
chr9	13983001	13985000	5.02687	2	PYCRL	exonic
chr9	14467501	14469500	5.02687	2	SLURP1	exonic
chr9	14737001	14739000	5.02687	2	TSNARE1	exonic
chr9	14797001	14799000	5.02687	2	TSNARE1(dist=32717),LOC105609669(dist=145093)	intergenic
chr9	14045001	14047000	5.02687	2	ZC3H3	intronic
chr9	14050501	14053000	5.02687	2	ZC3H3	intronic
chr1	48719501	48724000	4.9914	9	NEGR1(dist=1050999),LRRIQ3(dist=941976)	intergenic
chr1	47911501	47915000	4.9914	9	NEGR1(dist=242999),LRRIQ3(dist=1750976)	intergenic
chr1	48494001	48496500	4.9914	9	NEGR1(dist=825499),LRRIQ3(dist=1169476)	intergenic
chr6	28697501	28702000	4.95078	10	PDHA2(dist=128849),UNC5C(dist=160960)	intergenic
chr6	33642001	33645000	4.79946	17	CCSER1	intronic
chr20	29581501	29584000	3.99313	6	LOC105603936	upstream
chr20	29593501	29596500	3.99313	6	LOC105603936(dist=12953),LOC105603801(dist=13567)	intergenic
chr20	29604001	29606000	3.99313	6	LOC105603936(dist=23453),LOC105603801(dist=4067)	intergenic
chr20	29585001	29587000	3.99313	6	LOC105603936(dist=4453),LOC105603801(dist=23067)	intergenic
chr16	42479001	42482500	3.52288	5	LOC105602604(dist=104736),NONE(dist=NONE)	intergenic
chr16	42635001	42637500	3.52288	5	LOC105602604(dist=260736),NONE(dist=NONE)	intergenic
chr16	42975501	42978000	3.52288	5	LOC105602604(dist=601236),LOC101116603(dist=1743038)	intergenic
chr16	42983501	42986000	3.52288	5	LOC105602604(dist=609236),LOC101116603(dist=1735038)	intergenic
chr16	42992001	42996000	3.52288	5	LOC105602604(dist=617736),LOC101116603(dist=1725038)	intergenic
chr2	204360001	204362500	3.27228	8	RAPH1	exonic
chr3	158003501	158008000	2.98297	4	FAM19A2(dist=398340),LOC106991000(dist=560564)	intergenic
chr3	158228501	158258000	2.98297	4	FAM19A2(dist=623340),LOC106991000(dist=310564)	intergenic
chr3	158399501	158401500	2.98297	4	FAM19A2(dist=794340),LOC106991000(dist=167064)	intergenic
chr3	158524501	158527000	2.98297	4	FAM19A2(dist=919340),LOC106991000(dist=41564)	intergenic
chr3	158585001	158587000	2.98297	4	LOC106991000(dist=14666),SLC16A7(dist=746526)	intergenic
chr3	158587001	158589500	2.98297	4	LOC106991000(dist=16666),SLC16A7(dist=744026)	intergenic
chr3	158791001	158793500	2.98297	4	LOC106991000(dist=220666),SLC16A7(dist=540026)	intergenic
chr3	158797501	158800000	2.98297	4	LOC106991000(dist=227166),SLC16A7(dist=533526)	intergenic
chr3	158580001	158585000	2.98297	4	LOC106991000(dist=9666),SLC16A7(dist=748526)	intergenic
chr16	34615001	34619000	2.92721	5	LOC105602568(dist=654983),LOC105602672(dist=174577)	intergenic
chr3	75483501	75486000	2.91009	5	FSHR(dist=154758),LOC101105644(dist=35606)	intergenic
chr3	75019001	75021000	2.91009	5	NRXN1(dist=740413),FSHR(dist=111595)	intergenic
chr19	27648501	27651000	2.90407	1	CNTN3(dist=228077),LOC105603436(dist=498722)	intergenic
chr3	129938001	129940500	2.90377	5	LOC105607935(dist=21155),LOC105607937(dist=68761)	intergenic
chr2	205636501	205639000	2.84164	8	PARD3B	intronic
chr2	189043501	189046000	2.79317	9	CNTNAP5	intronic
chr2	189673001	189679000	2.79317	9	CNTNAP5(dist=114660),TRNAW-CCA(dist=756952)	intergenic
chr2	189940501	189943500	2.79317	9	CNTNAP5(dist=382160),TRNAW-CCA(dist=492452)	intergenic
chr2	118781001	118784500	2.78218	16	LOC105608837(dist=30676),WDR75(dist=11680)	intergenic
chr1	12316001	12318500	2.74232	3	EPHA10	exonic
chr1	12811501	12813500	2.74232	3	LOC105603815(dist=195535),RRAGC(dist=521097)	intergenic
chr10	61523501	61526000	2.66154	5	SLITRK6(dist=336957),TRNAR-CCU(dist=504590)	intergenic
chr10	61638001	61640500	2.66154	5	SLITRK6(dist=451457),TRNAR-CCU(dist=390090)	intergenic
chr2	32482501	32486500	2.56864	8	DAPK1(dist=381289),LOC105607140(dist=135261)	intergenic
chr7	81610501	81617000	2.48017	5	NUMB	exonic
chr6	85020001	85023000	2.30103	3	CSN1S1(XM_012179357.2:c.*415_*431delins0,NM_001009795.1:c.*415_*428delins0)	UTR3
chr6	85306501	85309000	2.30103	3	LOC105614272(dist=69014),CABS1(dist=18677)	intergenic
chr1	130215501	130217500	2.284	15	LOC106990865(dist=1318085),TRNAS-GGA(dist=1373294)	intergenic
chr1	130507501	130509500	2.284	15	LOC106990865(dist=1610085),TRNAS-GGA(dist=1081294)	intergenic
chr13	61805001	61807500	2.27984	1	LOC101114720(dist=30093),LOC105614410(dist=32523)	intergenic
chr13	61808501	61811500	2.27984	1	LOC101114720(dist=33593),LOC105614410(dist=28523)	intergenic
chr14	52288501	52290500	2.26841	5	DMPK(XM_015100603.1:c.2546_2448delins0);DMWD(XM_015100248.1:c.*514_*303delins0)	UTR5;UTR3
chr14	51942001	51944000	2.26841	5	ERCC2,KLC3	exonic
chr14	51937001	51939000	2.26841	5	KLC3	exonic
chr7	74171001	74173500	2.26841	3	MAX(dist=87161),LOC101111101(dist=64336)	intergenic
chr14	52407001	52410500	2.26841	5	NANOS2(dist=14795),NOVA2(dist=2578)	intergenic
chr15	74266501	74268500	2.25259	1	PHF21A(XM_012096314.1:c.34291_34284delins0,XM_012096323.1:c.34291_34284delins0,XM_012096313.1:c.34291_34284delins0,XM_012096328.1:c.34291_34284delins0,XM_012096326.2:c.34319_34298delins0,XM_012096318.2:c.34393_34298delins0,XM_012096316.2:c.34397_34298delins0,XM_012096315.2:c.34399_34298delins0,XM_012096325.2:c.34399_34298delins0,XM_012096329.2:c.34401_34298delins0,XM_012096331.2:c.34405_34298deli…	UTR5
chr4	70136501	70139000	2.22185	1	LOC101107436(dist=166548),LOC105606601(dist=91745)	intergenic
chr3	14697001	14699500	2.16115	2	LOC101122346(dist=386319),LOC101122851(dist=535172)	intergenic
chr3	35524001	35526500	2.09691	3	PPP1CB	exonic
chr14	23373501	23378000	2.08302	6	LOC101116336	exonic
chr14	23379001	23381500	2.08302	6	LOC101116336	exonic
chr14	23391501	23395500	2.08302	6	LOC101116336	exonic
chr14	23412001	23415500	2.08302	6	LOC101116756	exonic
chr12	68396501	68399000	2.04576	1	RPS6KC1	intronic
chr12	68536501	68539000	2.04576	1	RPS6KC1	intronic
chr8	30196001	30198500	2.01233	1	CD24(dist=105775),LOC106991312(dist=12257)	intergenic
chr22	22371001	22373500	2	4	TRIM8	upstream
chr1	172845001	172847500	1.92082	9	DPPA4(dist=466009),LOC105611811(dist=1049925)	intergenic
chr1	172887001	172889500	1.92082	9	DPPA4(dist=508009),LOC105611811(dist=1007925)	intergenic
chr1	173004001	173006000	1.92082	9	DPPA4(dist=625009),LOC105611811(dist=891425)	intergenic
chr17	21573501	21577000	1.88606	8	LOC101107137(dist=790506),TRNAW-CCA(dist=1983816)	intergenic
chr2	55387001	55389500	1.88606	13	LOC101111001(dist=119309),LOC101119878(dist=233709)	intergenic
chr2	55270501	55279000	1.88606	13	LOC101111001(dist=2809),LOC101119878(dist=344209)	intergenic
chr23	26757501	26760000	1.88606	8	TRNAC-GCA(dist=184025),TRNAS-GGA(dist=1425192)	intergenic
chr2	238627501	238631000	1.82391	9	AHDC1	intronic
chr2	238646501	238648500	1.82391	9	AHDC1(XM_015093656.1:c.*8271_*8927delins0)	UTR3
chr2	172448001	172451500	1.76955	8	THSD7B	intronic
chr1	81411501	81414500	1.76447	11	LOC101119090(dist=1072604),NONE(dist=NONE)	intergenic
chr1	81881001	81885500	1.76447	11	LOC101119090(dist=1542104),PRMT6(dist=1577546)	intergenic
chr14	15137001	15139500	1.74473	4	ITFG1	intronic
chr14	14972501	14980000	1.74473	4	LOC106991586	ncRNA_exonic
chr14	41094001	41096500	1.74473	2	TSHZ3(dist=52022),LOC106991602(dist=9993)	intergenic
chr14	13652001	13654000	1.72125	4	CBFA2T3(dist=111261),ACSF3(dist=33503)	intergenic
chr14	13460001	13462500	1.72125	4	LOC105602054(dist=15588),CDT1(dist=16021)	intergenic
chr14	13414001	13416000	1.72125	4	PIEZO1	exonic
chr14	13166501	13169000	1.72125	4	ZNF469	exonic
chr14	13189501	13192000	1.72125	4	ZNF469(dist=15014),ZFPM1(dist=21471)	intergenic
chr7	82004001	82006500	1.67778	3	ELMSAN1	exonic
chr7	82107001	82109500	1.67778	3	ELMSAN1(dist=67468),PTGR2(dist=11199)	intergenic
chr7	82453501	82456000	1.67778	3	VSX2	exonic
chr1	103688501	103691500	1.65543	12	ZBTB7B	intronic
chr6	43874001	43877000	1.65051	6	PPARGC1A(XM_012179733.2:c.206352_205803delins0)	UTR5
chr22	20926501	20928500	1.61536	4	SLF2(XM_012102799.2:c.*425_*2424delins0,XM_004020113.3:c.*425_*2424delins0,XM_012102802.1:c.*425_*2424delins0,XM_012102801.1:c.*425_*2424delins0)	UTR3
chr2	62711501	62714000	1.56864	10	TRNAS-GGA(dist=69881),ANXA1(dist=319040)	intergenic
chr1	94918501	94920500	1.51194	11	SPAG17(dist=255362),TBX15(dist=499348)	intergenic
chr1	94956501	94960000	1.51194	11	SPAG17(dist=293362),TBX15(dist=459848)	intergenic
chr23	50105001	50109500	1.34679	6	CXXC1(dist=25244),SKA1(dist=11079)	intergenic
chr25	36282501	36286000	1.34679	3	SH2D4B(dist=771650),LOC106991931(dist=101668)	intergenic
chr5	6744001	6746500	1.3279	1	LOC101118951(dist=5682),LOC101119214(dist=25361)	intergenic
chr5	6818501	6821000	1.3279	1	LOC101119473	upstream
chr5	6840001	6842500	1.3279	1	LOC101119724(dist=10150),LOC101119986(dist=3246)	intergenic
chr5	6832001	6834500	1.3279	1	LOC101119724(dist=2150),LOC101119986(dist=11246)	intergenic
chr24	38669501	38671500	1.30103	2	ACTB(dist=4574),LOC106991919(dist=44233)	intergenic
chr1	261925001	261927000	1.30103	2	AGPAT3	exonic
chr2	209193501	209196000	1.30103	6	C2H2orf80	intronic
chr2	13153501	13155500	1.30103	5	C2H9orf152(dist=15219),LOC101114239(dist=2729)	intergenic
chr4	52039001	52041500	1.30103	1	CAV2(dist=208733),TES(dist=37859)	intergenic
chr16	53369501	53373000	1.30103	5	CDH18	intronic
chr10	22953501	22957000	1.30103	5	COG6	intronic
chr6	16513001	16515500	1.30103	2	COL25A1	intronic
chr1	269950501	269953500	1.30103	1	COL6A5(dist=129084),CAPN7(dist=108439)	intergenic
chr1	269831001	269833000	1.30103	1	COL6A5(dist=9584),CAPN7(dist=228939)	intergenic
chr17	51480001	51484000	1.30103	1	DNAH10	intronic
chr4	56438001	56440500	1.30103	3	DOCK4	intronic
chr16	53055001	53057500	1.30103	5	EP4C	exonic
chr6	81904501	81909500	1.30103	3	EPHA5(dist=861683),TRNAW-CCA(dist=489178)	intergenic
chr1	269019001	269022500	1.30103	1	ETS2(dist=5088),LOC105604974(dist=34349)	intergenic
chr1	262761001	262763500	1.30103	2	FAM207A	exonic
chr26	6013501	6018000	1.30103	1	FAM90A1	exonic
chr3	62605501	62608000	1.30103	4	GCFC2(dist=32685),KIAA1841(dist=14782)	intergenic
chr3	62610001	62615500	1.30103	4	GCFC2(dist=37185),KIAA1841(dist=7282)	intergenic
chr24	38211001	38214000	1.30103	2	GRID2IP	exonic
chr2	209278501	209281000	1.30103	6	IDH1(dist=2151),PIKFYVE(dist=11246)	intergenic
chr5	43364501	43366500	1.30103	1	JADE2	intronic
chr11	45462001	45464500	1.30103	1	KANSL1	intronic
chr11	45380501	45383000	1.30103	1	KANSL1(XM_012186244.2:c.*1905_*948delins0,XM_012186243.2:c.*1905_*948delins0,XM_012186242.2:c.*1905_*948delins0,XM_004013006.2:c.*1555_*598delins0,XM_012186245.1:c.*1905_*948delins0)	UTR3
chr3	62698501	62701000	1.30103	4	KIAA1841(dist=18674),PEX13(dist=4291)	intergenic
chr13	9539501	9541500	1.30103	1	KIF16B	intronic
chr13	9710001	9712500	1.30103	1	KIF16B	intronic
chr11	8656501	8664500	1.30103	5	LOC101104077	exonic
chr24	38367501	38380000	1.30103	2	LOC101107408	exonic
chr1	262425501	262427500	1.30103	2	LOC101108536	intronic
chr1	262430001	262432500	1.30103	2	LOC101108536	intronic
chr1	269333501	269344000	1.30103	1	LOC101110904	downstream
chr18	8906001	8908500	1.30103	2	LOC101112928(dist=46571),LOC105603042(dist=730283)	intergenic
chr11	13874001	13881000	1.30103	4	LOC101114032	ncRNA_exonic
chr11	13882001	13884500	1.30103	4	LOC101114032(dist=4953),LOC101110777(dist=10575)	intergenic
chr2	13276001	13278500	1.30103	5	LOC101114239	exonic
chr2	13719501	13723000	1.30103	5	LOC101114239(dist=45833),LOC105606785(dist=33956)	intergenic
chr11	45160001	45162500	1.30103	4	LOC101120590(dist=169992),CRHR1(dist=2526)	intergenic
chr8	18115501	18118000	1.30103	1	LOC101122794(dist=100528),MAN1A1(dist=620629)	intergenic
chr8	18731001	18733500	1.30103	1	LOC101122794(dist=716028),MAN1A1(dist=5129)	intergenic
chr11	8648501	8651500	1.30103	5	LOC101122800(dist=16359),LOC101104077(dist=8317)	intergenic
chr11	8640501	8644500	1.30103	5	LOC101122800(dist=8359),LOC101104077(dist=15317)	intergenic
chr16	53998501	54000500	1.30103	4	LOC105602609(dist=119319),TRNAS-GCU(dist=1220286)	intergenic
chr18	8062501	8065000	1.30103	2	LOC105603041(dist=131645),LOC101112928(dist=658039)	intergenic
chr1	262419501	262422500	1.30103	2	LOC105604740(dist=3677),LOC101108536(dist=1775)	intergenic
chr1	262542001	262545000	1.30103	2	LOC105604748(dist=4477),UBE2G2(dist=34839)	intergenic
chr26	6915001	6918500	1.30103	1	LOC105605127	ncRNA_intronic
chr11	13763001	13766000	1.30103	4	LOC105606875	intronic
chr11	13773501	13776500	1.30103	4	LOC105606875	exonic
chr3	177896001	177899000	1.30103	3	LOC105608626(dist=483842),TRNAR-CCU(dist=223535)	intergenic
chr3	178107501	178109500	1.30103	3	LOC105608626(dist=695342),TRNAR-CCU(dist=13035)	intergenic
chr2	133532001	133534500	1.30103	16	LOC105609068(dist=352355),ATP5G3(dist=286017)	intergenic
chr6	9675001	9677500	1.30103	1	LOC105612939(dist=715529),LOC105613665(dist=223273)	intergenic
chr6	9681501	9684000	1.30103	1	LOC105612939(dist=722029),LOC105613665(dist=216773)	intergenic
chr6	9686501	9689500	1.30103	1	LOC105612939(dist=727029),LOC105613665(dist=211273)	intergenic
chr6	9884001	9889000	1.30103	1	LOC105612939(dist=924529),LOC105613665(dist=11773)	intergenic
chr6	9054501	9057000	1.30103	1	LOC105612939(dist=95029),LOC105613665(dist=843773)	intergenic
chr13	5180501	5183000	1.30103	2	LOC105616637(dist=169889),TRNASTOP-UCA(dist=553128)	intergenic
chr13	5219001	5221000	1.30103	2	LOC105616637(dist=208389),TRNASTOP-UCA(dist=515128)	intergenic
chr13	5487001	5489500	1.30103	2	LOC105616637(dist=476389),TRNASTOP-UCA(dist=246628)	intergenic
chr4	73675001	73677500	1.30103	1	LOC106991135	ncRNA_intronic
chr13	7819501	7822500	1.30103	1	MACROD2	intronic
chr6	6804001	6806500	1.30103	1	METTL14	exonic
chr11	8713501	8725000	1.30103	5	MKS1(dist=13642),LPO(dist=20903)	intergenic
chr11	7995501	7998000	1.30103	5	MSI2	intronic
chr6	7415001	7417500	1.30103	1	NDST3(dist=173797),TRAM1L1(dist=988188)	intergenic
chr6	7551001	7555000	1.30103	1	NDST3(dist=309797),TRAM1L1(dist=850688)	intergenic
chr6	7965001	7967500	1.30103	1	NDST3(dist=723797),TRAM1L1(dist=438188)	intergenic
chr17	20159501	20162000	1.30103	8	PCDH18(dist=185447),LOC101107137(dist=619031)	intergenic
chr17	20341001	20344500	1.30103	8	PCDH18(dist=366947),LOC101107137(dist=436531)	intergenic
chr17	20406501	20408500	1.30103	8	PCDH18(dist=432447),LOC101107137(dist=372531)	intergenic
chr17	20545501	20549000	1.30103	8	PCDH18(dist=571447),LOC101107137(dist=232031)	intergenic
chr15	4153501	4158500	1.30103	1	PDGFD(dist=16119),DYNC2H1(dist=499791)	intergenic
chr15	4585501	4590500	1.30103	1	PDGFD(dist=448119),DYNC2H1(dist=67791)	intergenic
chr15	4637501	4641500	1.30103	2	PDGFD(dist=500119),DYNC2H1(dist=16791)	intergenic
chr2	209704001	209706500	1.30103	6	PTH2R(dist=181591),LOC101107339(dist=174134)	intergenic
chr2	209768501	209771500	1.30103	6	PTH2R(dist=246091),LOC101107339(dist=109134)	intergenic
chr2	209594501	209597000	1.30103	6	PTH2R(dist=72091),LOC101107339(dist=283634)	intergenic
chr8	49447001	49450500	1.30103	1	RARS2	intronic
chr8	76914001	76917000	1.30103	2	RGS17(dist=353283),LOC101104501(dist=185458)	intergenic
chr26	5986099	5987000	1.30103	1	SBD2(dist=18988),FAM90A1(dist=27457)	intergenic
chr10	22061501	22063500	1.30103	5	SLC25A15(dist=9890),MRPS31(dist=8996)	intergenic
chr5	43078001	43080500	1.30103	1	TCF7	intronic
chr4	52286001	52291500	1.30103	1	TFEC	intronic
chr4	52328501	52330500	1.30103	1	TFEC	intronic
chr4	52371001	52373500	1.30103	1	TFEC	intronic
chr4	52454501	52457500	1.30103	1	TFEC(dist=24330),MDFIC(dist=948118)	intergenic
chr25	20047001	20050000	1.30103	3	TRNAS-GGA(dist=113183),CTNNA3(dist=2007711)	intergenic
chr6	98157001	98161000	1.30103	1	TRNAS-GGA(dist=18150),NKX6-1(dist=630845)	intergenic
chr17	26613501	26616000	1.30103	8	TRNAS-GGA(dist=322208),LOC105602775(dist=1736103)	intergenic
chr25	20555001	20557000	1.30103	3	TRNAS-GGA(dist=621183),CTNNA3(dist=1500711)	intergenic
chr13	5793001	5795500	1.30103	2	TRNASTOP-UCA(dist=56802),LOC101105094(dist=238747)	intergenic
chr9	30304001	30306500	1.30103	2	ZHX2(dist=678994),LOC101110341(dist=523782)	intergenic
chr9	29704001	29706500	1.30103	2	ZHX2(dist=78994),LOC101110341(dist=1123782)	intergenic
chr23	32242001	32244500	1.30103	6	ZNF521(dist=314768),LOC105604449(dist=113920)	intergenic
chr4	73149501	73151500	1.30103	1	ZNF804B	intronic
chr4	73353001	73355500	1.30103	1	ZNF804B	intronic
